# Supplementary material for: Metagenomics reveals the habitat specificity of biosynthetic potential of secondary metabolites in global food fermentations
Source: Microbiome. 2023 May 20;11:115. doi: 10.1186/s40168-023-01536-8 (PMC10199516; doi:10.1186/s40168-023-01536-8)
Supplement: Supplementary file 2 — Additional file 1: Supplementary Data 1. Description of the metagenomic sequencing data of 367 food fermentation samples. [file 40168_2023_1536_MOESM1_ESM.xlsx]

## Sheet: Data 1
Sample id	Sample id	Food fermentation type	Sampling site (country)	Samplig site (continent )	Library Layout	Model	Bases
ERR1869526	D4	Bean paste	Korean	Asia	Paired	Illumina HiSeq 2500	8286576916
ERR1869527	D9	Bean paste	Korean	Asia	Paired	Illumina HiSeq 2500	9594070396
ERR1869528	D13	Bean paste	Korean	Asia	Paired	Illumina HiSeq 2500	8301203736
ERR1869529	D15	Bean paste	Korean	Asia	Paired	Illumina HiSeq 2500	7305545736
ERR1869530	D16	Bean paste	Korean	Asia	Paired	Illumina HiSeq 2500	7693396038
ERR2298550	K1-2	Kimchi	Korean	Asia	Paired	Illumina HiSeq 4000	1017312804
ERR2298551	K1-3	Kimchi	Korean	Asia	Paired	Illumina HiSeq 4000	1636477952
ERR2298552	K2-1	Kimchi	Korean	Asia	Paired	Illumina HiSeq 4000	981560824
ERR2298553	K2-2	Kimchi	Korean	Asia	Paired	Illumina HiSeq 4000	1001445906
ERR2298554	K2-3	Kimchi	Korean	Asia	Paired	Illumina HiSeq 4000	1074486884
ERR2298555	K3-1	Kimchi	Korean	Asia	Paired	Illumina HiSeq 4000	1022875278
ERR2298556	K3-2	Kimchi	Korean	Asia	Paired	Illumina HiSeq 4000	1221896182
ERR2298557	K3-3	Kimchi	Korean	Asia	Paired	Illumina HiSeq 4000	1301357932
ERR2298558	K4-1	Kimchi	Korean	Asia	Paired	Illumina HiSeq 4000	1182029664
ERR2298559	K4-2	Kimchi	Korean	Asia	Paired	Illumina HiSeq 4000	1137283028
ERR2298560	K4-3	Kimchi	Korean	Asia	Paired	Illumina HiSeq 4000	1245010436
ERR2298561	K5-1	Kimchi	Korean	Asia	Paired	Illumina HiSeq 4000	1065498894
ERR2298562	K5-2	Kimchi	Korean	Asia	Paired	Illumina HiSeq 4000	1024156968
ERR2298563	K5-3	Kimchi	Korean	Asia	Paired	Illumina HiSeq 4000	1543567648
ERR2298564	K6-1	Kimchi	Korean	Asia	Paired	Illumina HiSeq 4000	977640812
ERR2298565	K6-2	Kimchi	Korean	Asia	Paired	Illumina HiSeq 4000	1290757982
ERR2298566	K6-3	Kimchi	Korean	Asia	Paired	Illumina HiSeq 4000	1053727142
ERR2298567	K7-1	Kimchi	Korean	Asia	Paired	Illumina HiSeq 4000	1071914818
ERR2298568	K7-2	Kimchi	Korean	Asia	Paired	Illumina HiSeq 4000	1450646638
ERR2298569	K7-3	Kimchi	Korean	Asia	Paired	Illumina HiSeq 4000	1552175272
ERR2298570	K8-1	Kimchi	Korean	Asia	Paired	Illumina HiSeq 4000	1130977598
ERR2298571	K8-2	Kimchi	Korean	Asia	Paired	Illumina HiSeq 4000	1188529822
ERR2298572	K8-3	Kimchi	Korean	Asia	Paired	Illumina HiSeq 4000	1275728980
ERR2298573	K9-1	Kimchi	Korean	Asia	Paired	Illumina HiSeq 4000	1093795862
ERR2298574	K9-2	Kimchi	Korean	Asia	Paired	Illumina HiSeq 4000	1414057166
ERR2298575	K9-3	Kimchi	Korean	Asia	Paired	Illumina HiSeq 4000	1146183552
ERR2298576	K10-1	Kimchi	Korean	Asia	Paired	Illumina HiSeq 4000	977496382
ERR2298577	K10-2	Kimchi	Korean	Asia	Paired	Illumina HiSeq 4000	1344958016
ERR2298578	K10-3	Kimchi	Korean	Asia	Paired	Illumina HiSeq 4000	1044872270
ERR2298579	C1-1	Kimchi	China	Asia	Paired	Illumina HiSeq 4000	785199856
ERR2298580	C1-2	Kimchi	China	Asia	Paired	Illumina HiSeq 4000	1346492408
ERR2298581	C1-3	Kimchi	China	Asia	Paired	Illumina HiSeq 4000	1068859568
ERR2298582	C2-1	Kimchi	China	Asia	Paired	Illumina HiSeq 4000	708604890
ERR2298583	C2-2	Kimchi	China	Asia	Paired	Illumina HiSeq 4000	1061187608
ERR2298584	C2-3	Kimchi	China	Asia	Paired	Illumina HiSeq 4000	1299566192
ERR2298585	C3-1	Kimchi	China	Asia	Paired	Illumina HiSeq 4000	836154558
ERR2298586	C3-2	Kimchi	China	Asia	Paired	Illumina HiSeq 4000	1254160834
ERR2298587	C3-3	Kimchi	China	Asia	Paired	Illumina HiSeq 4000	1091337724
ERR2298588	C4-1	Kimchi	China	Asia	Paired	Illumina HiSeq 4000	970465166
ERR2298589	C4-2	Kimchi	China	Asia	Paired	Illumina HiSeq 4000	1284695962
ERR2298590	C4-3	Kimchi	China	Asia	Paired	Illumina HiSeq 4000	1099520138
ERR2298591	C5-1	Kimchi	China	Asia	Paired	Illumina HiSeq 4000	1185457604
ERR2298592	C5-2	Kimchi	China	Asia	Paired	Illumina HiSeq 4000	1203515596
ERR2298593	C5-3	Kimchi	China	Asia	Paired	Illumina HiSeq 4000	1035912156
ERR2298594	C6-1	Kimchi	China	Asia	Paired	Illumina HiSeq 4000	1270992888
ERR2298595	C6-2	Kimchi	China	Asia	Paired	Illumina HiSeq 4000	1062002880
ERR2298596	C6-3	Kimchi	China	Asia	Paired	Illumina HiSeq 4000	1104808700
ERR2298597	C7-1	Kimchi	China	Asia	Paired	Illumina HiSeq 4000	1480752718
ERR2298598	C7-2	Kimchi	China	Asia	Paired	Illumina HiSeq 4000	1094610124
ERR2298599	C7-3	Kimchi	China	Asia	Paired	Illumina HiSeq 4000	1068281040
ERR2298600	C8-1	Kimchi	China	Asia	Paired	Illumina HiSeq 4000	1107214520
ERR2298601	C8-2	Kimchi	China	Asia	Paired	Illumina HiSeq 4000	1059068830
ERR2298602	C8-3	Kimchi	China	Asia	Paired	Illumina HiSeq 4000	850205476
ERR2298603	C9-1	Kimchi	China	Asia	Paired	Illumina HiSeq 4000	1200325410
ERR2298604	C9-2	Kimchi	China	Asia	Paired	Illumina HiSeq 4000	1205369350
ERR2298605	C9-3	Kimchi	China	Asia	Paired	Illumina HiSeq 4000	957168112
ERR2298606	C10-1	Kimchi	China	Asia	Paired	Illumina HiSeq 4000	1374122978
ERR2298607	C10-2	Kimchi	China	Asia	Paired	Illumina HiSeq 4000	1076369120
ERR2298608	C10-3	Kimchi	China	Asia	Paired	Illumina HiSeq 4000	954424952
ERR3094540	W1	Wine	Germany	Europe	Paired	BGISEQ-500	27034160845
ERR3094541	W2	Wine	Germany	Europe	Paired	BGISEQ-500	19323610111
ERR3094542	W3	Wine	Germany	Europe	Paired	BGISEQ-500	26561568845
ERR3094543	W4	Wine	Germany	Europe	Paired	BGISEQ-500	35456327900
ERR3094544	W5	Wine	Germany	Europe	Paired	BGISEQ-500	50049907789
ERR3094545	W6	Wine	Germany	Europe	Paired	BGISEQ-500	31776067462
ERR3094546	W7	Wine	Germany	Europe	Paired	BGISEQ-500	26143858508
ERR3094547	W8	Wine	Germany	Europe	Paired	BGISEQ-500	18945132978
ERR3094548	W9	Wine	Germany	Europe	Paired	BGISEQ-500	28508830903
ERR3094549	W10	Wine	Germany	Europe	Paired	BGISEQ-500	35402710469
ERR752910	pinkcheese_shotgun1	Cheese	Ireland	Europe	Single	Illumina HiSeq 1500	1441645619
ERR752911	pinkcheese_shotgun2	Cheese	Ireland	Europe	Single	Illumina HiSeq 1500	1356799862
ERR752912	pinkcheese_shotgun3	Cheese	Ireland	Europe	Single	Illumina HiSeq 1500	1523983142
ERR752913	pinkcheese_shotgun4	Cheese	Ireland	Europe	Single	Illumina HiSeq 1500	2232587931
ERR752914	pinkcheese_shotgun5	Cheese	Ireland	Europe	Single	Illumina HiSeq 1500	623550063
ERR752915	pinkcheese_shotgun6	Cheese	Ireland	Europe	Single	Illumina HiSeq 1500	2177480917
ERR752916	pinkcheese_shotgun7	Cheese	Ireland	Europe	Single	Illumina HiSeq 1500	1772868756
ERR752917	pinkcheese_shotgun8	Cheese	Ireland	Europe	Single	Illumina HiSeq 1500	1344919434
ERR752918	pinkcheese_shotgun9	Cheese	Ireland	Europe	Single	Illumina HiSeq 1500	1008712149
ERR752919	pinkcheese_shotgun10	Cheese	Ireland	Europe	Single	Illumina HiSeq 1500	5972157068
ERR2119696	i24hd4	Milk kefir	Unknown	Unknown	Single	Ion Torrent Proton	2842591363
ERR2119697	i24hd5	Milk kefir	Unknown	Unknown	Single	Ion Torrent Proton	3033591246
ERR2119698	i24hd6	Milk kefir	Unknown	Unknown	Single	Ion Torrent Proton	2277101215
ERR2119700	u24hd4	Milk kefir	Unknown	Unknown	Single	Ion Torrent Proton	1631197578
ERR2119701	u24hd5	Milk kefir	Unknown	Unknown	Single	Ion Torrent Proton	2044943322
ERR2119702	u24hd6	Milk kefir	Unknown	Unknown	Single	Ion Torrent Proton	2017663097
DRR205701	F1D	Chinese liquor	China	Asia	Paired	Illumina HiSeq 4000	24340170000
DRR205702	F2D	Chinese liquor	China	Asia	Paired	Illumina HiSeq 4000	23686903200
DRR205703	F3D	Chinese liquor	China	Asia	Paired	Illumina HiSeq 4000	29166025500
ERR2212267	CA0	Cheese	Ireland	Europe	Paired	NextSeq 500	2278074715
ERR2212268	CA15	Cheese	Ireland	Europe	Paired	NextSeq 500	10717933321
ERR2212269	CA24	Cheese	Ireland	Europe	Paired	NextSeq 500	1644370660
ERR2212270	CA30	Cheese	Ireland	Europe	Paired	NextSeq 500	1699408453
ERR2212271	CB0	Cheese	Ireland	Europe	Paired	NextSeq 500	1221174031
ERR2212272	CB15	Cheese	Ireland	Europe	Paired	NextSeq 500	3179767577
ERR2212273	CB24	Cheese	Ireland	Europe	Paired	NextSeq 500	2251737250
ERR2212274	CB30	Cheese	Ireland	Europe	Paired	NextSeq 500	2602172513
ERR2212275	CC0	Cheese	Ireland	Europe	Paired	NextSeq 500	2010148140
ERR2212276	CC15	Cheese	Ireland	Europe	Paired	NextSeq 500	1755460559
ERR2212277	CC24	Cheese	Ireland	Europe	Paired	NextSeq 500	1299133180
ERR2212278	CC30	Cheese	Ireland	Europe	Paired	NextSeq 500	1262674916
ERR2212279	DA0	Cheese	Ireland	Europe	Paired	NextSeq 500	2548532767
ERR2212280	DA15	Cheese	Ireland	Europe	Paired	NextSeq 500	1759426467
ERR2212281	DA24	Cheese	Ireland	Europe	Paired	NextSeq 500	3204939508
ERR2212282	DA30	Cheese	Ireland	Europe	Paired	NextSeq 500	3228294178
ERR2212283	DB0	Cheese	Ireland	Europe	Paired	NextSeq 500	1380101901
ERR2212284	DB15	Cheese	Ireland	Europe	Paired	NextSeq 500	1907911529
ERR2212285	DB24	Cheese	Ireland	Europe	Paired	NextSeq 500	2610199588
ERR2212286	DB30	Cheese	Ireland	Europe	Paired	NextSeq 500	1626751078
ERR2212287	DC0	Cheese	Ireland	Europe	Paired	NextSeq 500	3020873169
ERR2212288	DC15	Cheese	Ireland	Europe	Paired	NextSeq 500	4089110507
ERR2212289	DC24	Cheese	Ireland	Europe	Paired	NextSeq 500	3296027066
ERR2212290	DC30	Cheese	Ireland	Europe	Paired	NextSeq 500	5436140586
ERR2212291	SA0	Cheese	Ireland	Europe	Paired	NextSeq 500	4808070807
ERR2212292	SA15	Cheese	Ireland	Europe	Paired	NextSeq 500	4792324171
ERR2212293	SA24	Cheese	Ireland	Europe	Paired	NextSeq 500	877284269
ERR2212294	SA30	Cheese	Ireland	Europe	Paired	NextSeq 500	3645268102
ERR2212296	SB15	Cheese	Ireland	Europe	Paired	NextSeq 500	1235932911
ERR2212297	SB24	Cheese	Ireland	Europe	Paired	NextSeq 500	2420006876
ERR2212298	SB30	Cheese	Ireland	Europe	Paired	NextSeq 500	1006910343
ERR2212299	SC0	Cheese	Ireland	Europe	Paired	NextSeq 500	2381556748
ERR2212300	SC15	Cheese	Ireland	Europe	Paired	NextSeq 500	3780168314
ERR2212301	SC24	Cheese	Ireland	Europe	Paired	NextSeq 500	2362448054
ERR2212302	SC30	Cheese	Ireland	Europe	Paired	NextSeq 500	2147264853
ERR2286738	nextseq_i24hd4	Milk kefir	Unknown	Unknown	Paired	NextSeq 500	3317407184
ERR2286739	nextseq_i24hd5	Milk kefir	Unknown	Unknown	Paired	NextSeq 500	1954823350
ERR2286740	nextseq_i24hd6	Milk kefir	Unknown	Unknown	Paired	NextSeq 500	2060295944
ERR2286741	nextseq_Mock	Milk kefir	Unknown	Unknown	Paired	NextSeq 500	1343399284
ERR2286742	nextseq_u24hd4	Milk kefir	Unknown	Unknown	Paired	NextSeq 500	1708824720
ERR2286743	nextseq_u24hd5	Milk kefir	Unknown	Unknown	Paired	NextSeq 500	1785057070
ERR2286744	nextseq_u24hd6	Milk kefir	Unknown	Unknown	Paired	NextSeq 500	2011547708
ERR3340746	CS_1	Cheese	Unknown	Unknown	Paired	NextSeq 500	1362309920
ERR3340747	CS_10	Cheese	Unknown	Unknown	Paired	NextSeq 500	1356040400
ERR3340748	CS_11	Cheese	Unknown	Unknown	Paired	NextSeq 500	1228298326
ERR3340749	CS_12	Cheese	Unknown	Unknown	Paired	NextSeq 500	1374999658
ERR3340750	CS_13	Cheese	Unknown	Unknown	Paired	NextSeq 500	938124646
ERR3340751	CS_14	Cheese	Unknown	Unknown	Paired	NextSeq 500	1286452050
ERR3340752	CS_15	Cheese	Unknown	Unknown	Paired	NextSeq 500	1200060118
ERR3340753	CS_16	Cheese	Unknown	Unknown	Paired	NextSeq 500	979876448
ERR3340754	CS_17	Cheese	Unknown	Unknown	Paired	NextSeq 500	1305008742
ERR3340755	CS_18	Cheese	Unknown	Unknown	Paired	NextSeq 500	1190733452
ERR3340756	CS_19	Cheese	Unknown	Unknown	Paired	NextSeq 500	819942382
ERR3340757	CS_2	Cheese	Unknown	Unknown	Paired	NextSeq 500	1674794152
ERR3340758	CS_20	Cheese	Unknown	Unknown	Paired	NextSeq 500	1035308548
ERR3340759	CS_21	Cheese	Unknown	Unknown	Paired	NextSeq 500	1140265930
ERR3340760	CS_22	Cheese	Unknown	Unknown	Paired	NextSeq 500	898481408
ERR3340761	CS_23	Cheese	Unknown	Unknown	Paired	NextSeq 500	1260571254
ERR3340762	CS_24	Cheese	Unknown	Unknown	Paired	NextSeq 500	1058725628
ERR3340763	CS_25	Cheese	Unknown	Unknown	Paired	NextSeq 500	470221550
ERR3340764	CS_26	Cheese	Unknown	Unknown	Paired	NextSeq 500	1173976076
ERR3340765	CS_27	Cheese	Unknown	Unknown	Paired	NextSeq 500	1112369284
ERR3340766	CS_28	Cheese	Unknown	Unknown	Paired	NextSeq 500	737325148
ERR3340767	CS_29	Cheese	Unknown	Unknown	Paired	NextSeq 500	992154560
ERR3340768	CS_3	Cheese	Unknown	Unknown	Paired	NextSeq 500	959020026
ERR3340769	CS_30	Cheese	Unknown	Unknown	Paired	NextSeq 500	1299723138
ERR3340770	CS_31	Cheese	Unknown	Unknown	Paired	NextSeq 500	1578244148
ERR3340771	CS_32	Cheese	Unknown	Unknown	Paired	NextSeq 500	359155614
ERR3340772	CS_33	Cheese	Unknown	Unknown	Paired	NextSeq 500	977183514
ERR3340773	CS_34	Cheese	Unknown	Unknown	Paired	NextSeq 500	1140586956
ERR3340774	CS_35	Cheese	Unknown	Unknown	Paired	NextSeq 500	1062004140
ERR3340775	CS_36	Cheese	Unknown	Unknown	Paired	NextSeq 500	1264987400
ERR3340776	CS_37	Cheese	Unknown	Unknown	Paired	NextSeq 500	955352840
ERR3340777	CS_38	Cheese	Unknown	Unknown	Paired	NextSeq 500	666444540
ERR3340778	CS_39	Cheese	Unknown	Unknown	Paired	NextSeq 500	1216728404
ERR3340779	CS_4	Cheese	Unknown	Unknown	Paired	NextSeq 500	1238406568
ERR3340780	CS_40	Cheese	Unknown	Unknown	Paired	NextSeq 500	1671667848
ERR3340781	CS_41	Cheese	Unknown	Unknown	Paired	NextSeq 500	1221091700
ERR3340782	CS_42	Cheese	Unknown	Unknown	Paired	NextSeq 500	797099706
ERR3340783	CS_43	Cheese	Unknown	Unknown	Paired	NextSeq 500	815605360
ERR3340784	CS_44	Cheese	Unknown	Unknown	Paired	NextSeq 500	726108868
ERR3340785	CS_45	Cheese	Unknown	Unknown	Paired	NextSeq 500	1261411720
ERR3340786	CS_46	Cheese	Unknown	Unknown	Paired	NextSeq 500	613537462
ERR3340787	CS_47	Cheese	Unknown	Unknown	Paired	NextSeq 500	798953382
ERR3340788	CS_48	Cheese	Unknown	Unknown	Paired	NextSeq 500	173475444
ERR3340789	CS_49	Cheese	Unknown	Unknown	Paired	NextSeq 500	823364646
ERR3340790	CS_5	Cheese	Unknown	Unknown	Paired	NextSeq 500	1301786100
ERR3340791	CS_50	Cheese	Unknown	Unknown	Paired	NextSeq 500	735968866
ERR3340792	CS_51	Cheese	Unknown	Unknown	Paired	NextSeq 500	1873121176
ERR3340793	CS_52	Cheese	Unknown	Unknown	Paired	NextSeq 500	832559640
ERR3340794	CS_53	Cheese	Unknown	Unknown	Paired	NextSeq 500	736632662
ERR3340795	CS_54	Cheese	Unknown	Unknown	Paired	NextSeq 500	764553468
ERR3340796	CS_55	Cheese	Unknown	Unknown	Paired	NextSeq 500	623368468
ERR3340797	CS_6	Cheese	Unknown	Unknown	Paired	NextSeq 500	970020678
ERR3340798	CS_7	Cheese	Unknown	Unknown	Paired	NextSeq 500	983382366
ERR3340799	CS_8	Cheese	Unknown	Unknown	Paired	NextSeq 500	780005600
ERR3340800	CS_9	Cheese	Unknown	Unknown	Paired	NextSeq 500	1098681134
ERR3340801	CS_R15	Cheese	Unknown	Unknown	Paired	NextSeq 500	1468176624
ERR3340802	CS_R16	Cheese	Unknown	Unknown	Paired	NextSeq 500	1093448682
ERR3340803	CS_R17	Cheese	Unknown	Unknown	Paired	NextSeq 500	529886180
ERR3340804	CS_R2	Cheese	Unknown	Unknown	Paired	NextSeq 500	963815182
ERR3340805	CS_R28	Cheese	Unknown	Unknown	Paired	NextSeq 500	636698446
ERR3340806	CS_R30	Cheese	Unknown	Unknown	Paired	NextSeq 500	925700970
ERR3340807	CS_R32	Cheese	Unknown	Unknown	Paired	NextSeq 500	665359756
ERR3340808	CS_R33	Cheese	Unknown	Unknown	Paired	NextSeq 500	1292375176
ERR3340809	CS_R36	Cheese	Unknown	Unknown	Paired	NextSeq 500	690420320
ERR3340810	CS_R4	Cheese	Unknown	Unknown	Paired	NextSeq 500	726083500
ERR3340811	CS_R41	Cheese	Unknown	Unknown	Paired	NextSeq 500	294055588
ERR3340812	CS_R42	Cheese	Unknown	Unknown	Paired	NextSeq 500	685172164
ERR3340813	CS_R44	Cheese	Unknown	Unknown	Paired	NextSeq 500	1863959704
ERR3340814	CS_R45	Cheese	Unknown	Unknown	Paired	NextSeq 500	914481670
ERR3340815	CS_R46	Cheese	Unknown	Unknown	Paired	NextSeq 500	854176498
ERR3340816	CS_R47	Cheese	Unknown	Unknown	Paired	NextSeq 500	736020810
ERR3340817	CS_R48	Cheese	Unknown	Unknown	Paired	NextSeq 500	571596306
ERR3340818	CS_R49	Cheese	Unknown	Unknown	Paired	NextSeq 500	923898332
ERR3340819	CS_R52	Cheese	Unknown	Unknown	Paired	NextSeq 500	3184856062
ERR3340820	CS_R53	Cheese	Unknown	Unknown	Paired	NextSeq 500	848910826
ERR3340821	CS_R7	Cheese	Unknown	Unknown	Paired	NextSeq 500	1084407708
ERR3340822	CS_R9	Cheese	Unknown	Unknown	Paired	NextSeq 500	913996356
ERR3850050	49	Cheese	Unknown	Unknown	Paired	NextSeq 500	1250000000
ERR3850051	50	Cheese	Unknown	Unknown	Paired	NextSeq 500	2163307842
ERR3850052	57	Cheese	Unknown	Unknown	Paired	NextSeq 500	1888579348
ERR3850053	59	Cheese	Unknown	Unknown	Paired	NextSeq 500	1280839682
ERR3850054	64	Cheese	Unknown	Unknown	Paired	NextSeq 500	2399545832
ERR3850055	65	Cheese	Unknown	Unknown	Paired	NextSeq 500	2237106978
ERR3850056	66	Cheese	Unknown	Unknown	Paired	NextSeq 500	1575256764
ERR3850057	77	Cheese	Unknown	Unknown	Paired	NextSeq 500	1704812952
ERR3850058	78	Cheese	Unknown	Unknown	Paired	NextSeq 500	2587079376
ERR3850059	79	Cheese	Unknown	Unknown	Paired	NextSeq 500	2431887012
ERR3850060	80	Cheese	Unknown	Unknown	Paired	NextSeq 500	2594067656
ERR3850061	81	Cheese	Unknown	Unknown	Paired	NextSeq 500	464000000
ERR3850062	AV1	Cheese	Unknown	Unknown	Paired	NextSeq 500	1194263228
ERR3850093	AV14	Cheese	Unknown	Unknown	Paired	NextSeq 500	1746629382
ERR3850095	AV17	Cheese	Unknown	Unknown	Paired	NextSeq 500	1677341824
ERR3850096	AV2	Cheese	Unknown	Unknown	Paired	NextSeq 500	1218547652
ERR3850097	AV31	Cheese	Unknown	Unknown	Paired	NextSeq 500	1962273388
ERR3850098	AV35	Cheese	Unknown	Unknown	Paired	NextSeq 500	2855623514
ERR3850099	AV36	Cheese	Unknown	Unknown	Paired	NextSeq 500	1629789508
ERR3850100	AV37	Cheese	Unknown	Unknown	Paired	NextSeq 500	1385285778
ERR3850101	AV39	Cheese	Unknown	Unknown	Paired	NextSeq 500	1445873622
ERR3850102	AV40	Cheese	Unknown	Unknown	Paired	NextSeq 500	1060000000
ERR3850103	AV41	Cheese	Unknown	Unknown	Paired	NextSeq 500	1497746652
ERR3850104	AV43	Cheese	Unknown	Unknown	Paired	NextSeq 500	1090454352
ERR3850105	AV45	Cheese	Unknown	Unknown	Paired	NextSeq 500	2250529368
ERR3850106	AV48	Cheese	Unknown	Unknown	Paired	NextSeq 500	636700000
ERR3850107	AV49	Cheese	Unknown	Unknown	Paired	NextSeq 500	1312568708
ERR3850108	AV53	Cheese	Unknown	Unknown	Paired	NextSeq 500	1383594880
ERR3850109	AV54	Cheese	Unknown	Unknown	Paired	NextSeq 500	5694885272
ERR3850110	AV55	Cheese	Unknown	Unknown	Paired	NextSeq 500	1477389436
SRR11605259	yogurt 9	Yoghurt	Italy	Europe	Paired	NextSeq 500	2192242200
SRR11605260	yogurt 8	Yoghurt	Italy	Europe	Paired	NextSeq 500	2378393700
SRR11605261	yogurt 7	Yoghurt	Italy	Europe	Paired	NextSeq 500	1953684300
SRR11605264	yogurt 6	Yoghurt	Italy	Europe	Paired	NextSeq 500	2846002200
SRR11605265	yogurt 5	Yoghurt	Italy	Europe	Paired	NextSeq 500	1845219900
SRR11605266	yogurt 4	Yoghurt	Italy	Europe	Paired	NextSeq 500	2320354200
SRR11605267	yogurt 3	Yoghurt	Italy	Europe	Paired	NextSeq 500	1602546300
SRR11605268	yogurt 2	Yoghurt	Italy	Europe	Paired	NextSeq 500	1589190300
SRR11605269	yogurt 1	Yoghurt	Italy	Europe	Paired	NextSeq 500	1480280700
SRR11605272	yogurt 12	Yoghurt	Italy	Europe	Paired	NextSeq 500	2167555200
SRR11605273	yogurt 11	Yoghurt	Italy	Europe	Paired	NextSeq 500	2239605900
SRR11605274	yogurt 10	Yoghurt	Italy	Europe	Paired	NextSeq 500	1897314300
SRR11704906	F28	Chinese liquor	China	Asia	Paired	Illumina HiSeq 4000	20968638000
SRR11704907	F15	Chinese liquor	China	Asia	Paired	Illumina HiSeq 4000	20245975800
SRR11704908	F7	Chinese liquor	China	Asia	Paired	Illumina HiSeq 4000	19951174800
SRR11704909	F1	Chinese liquor	China	Asia	Paired	Illumina HiSeq 4000	21060178200
SRR2081070	0	Cheese	Mexico	America	Paired	Illumina HiSeq 2000	11635444794
SRR7262867	lajiaojiang1	Chilli paste	China	Asia	Single	HiSeq X Ten	2541889200
SRR7262868	lajiaojiang2	Chilli paste	China	Asia	Single	HiSeq X Ten	2190913500
SRR7262871	lajiaojiang3	Chilli paste	China	Asia	Single	HiSeq X Ten	2048201400
SRR7262872	lajiaojiang6	Chilli paste	China	Asia	Single	HiSeq X Ten	1838047200
SRR7262876	lajiaojiang7	Chilli paste	China	Asia	Single	HiSeq X Ten	1790397300
SRR7262877	lajiaojiang5	Chilli paste	China	Asia	Single	HiSeq X Ten	1952934900
SRR7262878	lajiaojiang4	Chilli paste	China	Asia	Single	HiSeq X Ten	1976670900
SRR8731938	B4	Koumiss	China	Asia	Single	Illumina HiSeq 2000	4854508606
SRR8731939	B3	Koumiss	China	Asia	Single	Illumina HiSeq 2000	3800574656
SRR8731940	B2	Koumiss	China	Asia	Single	Illumina HiSeq 2000	4603636731
SRR8731941	B1	Koumiss	China	Asia	Single	Illumina HiSeq 2000	4497801440
SRR8731942	B7	Koumiss	China	Asia	Single	Illumina HiSeq 2000	4321898993
SRR8731943	B5	Koumiss	China	Asia	Single	Illumina HiSeq 2000	4061986051
SRR8830666	MA	Bean paste	India	Asia	Paired	Illumina HiSeq 2500	1706711100
SRR8830667	JJ	Bean paste	India	Asia	Paired	Illumina HiSeq 2500	1283138100
SRR8830668	SO	Bean paste	India	Asia	Paired	Illumina HiSeq 2500	1804171500
SRR8830669	DJ	Bean paste	India	Asia	Paired	Illumina HiSeq 2500	3675480900
SRR9701327	L-M2	Sourdough	China	Asia	Paired	Illumina HiSeq 2500	15767061600
SRR9701328	L-M2	Sourdough	China	Asia	Paired	Illumina HiSeq 2500	14700000000
ERR1981166	Nunu10	Nunu	Ghana	Africa	Paired	Illumina MiSeq	502507522
ERR1981167	Nunu9	Nunu	Ghana	Africa	Paired	Illumina MiSeq	463622100
ERR1981168	Nunu8	Nunu	Ghana	Africa	Paired	Illumina MiSeq	584074490
ERR1981169	Nunu7	Nunu	Ghana	Africa	Paired	Illumina MiSeq	375019602
ERR1981170	Nunu6	Nunu	Ghana	Africa	Paired	Illumina MiSeq	422158908
ERR1981171	Nunu5	Nunu	Ghana	Africa	Paired	Illumina MiSeq	484341648
ERR1981172	Nunu4	Nunu	Ghana	Africa	Paired	Illumina MiSeq	419108254
ERR1981173	Nunu3	Nunu	Ghana	Africa	Paired	Illumina MiSeq	433301300
ERR1981174	Nunu2	Nunu	Ghana	Africa	Paired	Illumina MiSeq	533713348
ERR1981175	Nunu1	Nunu	Ghana	Africa	Paired	Illumina MiSeq	527124598
ERR2014805	Nunu10	Nunu	Ghana	Africa	Paired	Illumina MiSeq	502507522
ERR2014806	Nunu9	Nunu	Ghana	Africa	Paired	Illumina MiSeq	463622100
ERR2014807	Nunu8	Nunu	Ghana	Africa	Paired	Illumina MiSeq	584074490
ERR2014808	Nunu7	Nunu	Ghana	Africa	Paired	Illumina MiSeq	375019602
ERR2014809	Nunu6	Nunu	Ghana	Africa	Paired	Illumina MiSeq	422158908
ERR2014810	Nunu5	Nunu	Ghana	Africa	Paired	Illumina MiSeq	484341648
ERR2014811	Nunu4	Nunu	Ghana	Africa	Paired	Illumina MiSeq	419108254
ERR2014812	Nunu3	Nunu	Ghana	Africa	Paired	Illumina MiSeq	433301300
ERR2014813	Nunu2	Nunu	Ghana	Africa	Paired	Illumina MiSeq	533713348
ERR2014814	Nunu1	Nunu	Ghana	Africa	Paired	Illumina MiSeq	527124598
ERR2212303	D1	Cheese	Ireland	Europe	Paired	Illumina MiSeq	933465988
ERR2212304	D2	Cheese	Ireland	Europe	Paired	Illumina MiSeq	599821728
ERR2212305	D3	Cheese	Ireland	Europe	Paired	Illumina MiSeq	860200092
ERR2212306	S1	Cheese	Ireland	Europe	Paired	Illumina MiSeq	633453218
ERR2212307	S2	Cheese	Ireland	Europe	Paired	Illumina MiSeq	1142935026
ERR2212308	S3	Cheese	Ireland	Europe	Paired	Illumina MiSeq	671130326
ERR1653129	Shotgun: UK3\, 8 hours	Milk kefir	United Kingdom	Europe	Single	Illumina MiSeq	454939226
ERR1653130	Shotgun: Fr1\, 24 hours Day 2	Milk kefir	France	Europe	Single	Illumina MiSeq	502311208
ERR1653131	Shotgun: Ick\, 24 hours Day 2	Milk kefir	Ireland	Europe	Single	Illumina MiSeq	241634974
ERR1653132	Shotgun: UK3\, 24 hours Day 2	Milk kefir	United Kingdom	Europe	Single	Illumina MiSeq	317433998
ERR1653133	Shotgun: 0 hours\, Day 3	Milk kefir	Ireland	Europe	Single	Illumina MiSeq	410540823
ERR1653134	Shotgun: 0 hours\, Day 1	Milk kefir	Ireland	Europe	Single	Illumina MiSeq	159849060
ERR1653135	Shotgun: Fr1\, 24 hours Day 3	Milk kefir	France	Europe	Single	Illumina MiSeq	230875729
ERR1653136	Shotgun: Ick\, 24 hours Day 3	Milk kefir	Ireland	Europe	Single	Illumina MiSeq	282535456
ERR1653137	Shotgun: UK3\, 24 hours Day 3	Milk kefir	United Kingdom	Europe	Single	Illumina MiSeq	330770706
ERR1653138	Shotgun: Fr1\, grain	Milk kefir	France	Europe	Single	Illumina MiSeq	363366297
ERR1653139	Shotgun: Ick (grain)	Milk kefir	Ireland	Europe	Single	Illumina MiSeq	473945871
ERR1653140	Shotgun: UK3 (grain)	Milk kefir	United Kingdom	Europe	Single	Illumina MiSeq	327730907
ERR1653141	Shotgun: Fr1\, 24 hours\, Day 1	Milk kefir	France	Europe	Single	Illumina MiSeq	112451192
ERR1653142	Shotgun: Ick\, 24 hours Day 1	Milk kefir	Ireland	Europe	Single	Illumina MiSeq	359941519
ERR1653143	Shotgun: UK3\, 24 hours Day 1	Milk kefir	United Kingdom	Europe	Single	Illumina MiSeq	231449435
ERR1653144	Shotgun: 0 hours\, Day 2	Milk kefir	Ireland	Europe	Single	Illumina MiSeq	417257939
ERR1653145	Shotgun: Fr1\, 8 hours	Milk kefir	France	Europe	Single	Illumina MiSeq	226225279
ERR1653146	Shotgun: Ick\, 8 hours	Milk kefir	Ireland	Europe	Single	Illumina MiSeq	364486017
ERR2119683	miseq_i24hd5	Milk kefir	Unknown	Unknown	Paired	Illumina MiSeq	487043886
ERR2119686	miseq_u24hd4	Milk kefir	Unknown	Unknown	Paired	Illumina MiSeq	463984276
ERR2119687	miseq_u24hd5	Milk kefir	Unknown	Unknown	Paired	Illumina MiSeq	636207446
ERR2119688	miseq_u24hd6	Milk kefir	Unknown	Unknown	Paired	Illumina MiSeq	667179142
ERR2231567	unspecified	Coffee	Ecuador	America	Paired	Illumina MiSeq	4710190126
ERR2231568	unspecified	Coffee	Ecuador	America	Paired	Illumina MiSeq	5202398822
ERR2231569	unspecified	Coffee	Ecuador	America	Paired	Illumina MiSeq	4985692637
ERR2231570	unspecified	Coffee	Ecuador	America	Paired	Illumina MiSeq	5072404938
ERR2231571	unspecified	Coffee	Ecuador	America	Paired	Illumina MiSeq	7325929746
ERR2231572	unspecified	Coffee	Ecuador	America	Paired	Illumina MiSeq	4896561332
ERR2982980	Yoghurt-A	Yoghurt	Ireland	Europe	Paired	Illumina MiSeq	877850848
ERR2982981	Yoghurt-B	Yoghurt	Ireland	Europe	Paired	Illumina MiSeq	937583094
ERR2982982	Yoghurt-C	Yoghurt	Ireland	Europe	Paired	Illumina MiSeq	976285072
ERR2982983	Yoghurt-D	Yoghurt	Ireland	Europe	Paired	Illumina MiSeq	725615884
ERR2982984	Yoghurt-E	Yoghurt	Ireland	Europe	Paired	Illumina MiSeq	870884504
SRR11362479	ganjang_metagenome_180	Soy sauce	Korean	Asia	Paired	Illumina MiSeq	4262873102
SRR11362480	ganjang_metagenome_90	Soy sauce	Korean	Asia	Paired	Illumina MiSeq	4526207570
SRR11362481	ganjang_metagenome_60	Soy sauce	Korean	Asia	Paired	Illumina MiSeq	2990937811
SRR11362492	ganjang_metagenom_40	Soy sauce	Korean	Asia	Paired	Illumina MiSeq	5033098327
SRR11362493	ganjang_metagenome_20	Soy sauce	Korean	Asia	Paired	Illumina MiSeq	2380466719
SRR256747	J1	Kimchi	Korean	Asia	Single	454 GS FLX Titanium	15480285
SRR256748	J7	Kimchi	Korean	Asia	Single	454 GS FLX Titanium	21410356
SRR256749	J13	Kimchi	Korean	Asia	Single	454 GS FLX Titanium	12991651
SRR256750	J16	Kimchi	Korean	Asia	Single	454 GS FLX Titanium	17580221
SRR256751	J18	Kimchi	Korean	Asia	Single	454 GS FLX Titanium	10514729
SRR256752	J21	Kimchi	Korean	Asia	Single	454 GS FLX Titanium	36444825
SRR256753	J23	Kimchi	Korean	Asia	Single	454 GS FLX Titanium	37107247
SRR256754	J25	Kimchi	Korean	Asia	Single	454 GS FLX Titanium	136517286
SRR256755	J27	Kimchi	Korean	Asia	Single	454 GS FLX Titanium	65001643
SRR256756	J29	Kimchi	Korean	Asia	Single	454 GS FLX Titanium	33487532
SRR442026	unknow1	Cocoa	Belgium	Europe	Single	454 GS FLX Titanium	254393222
SRR442027	unknow2	Cocoa	Belgium	Europe	Single	454 GS FLX Titanium	691511022
ERR2102261	AP10	Kombucha	Turkey	Asia	Paired	HiSeq X Ten	33170067018
ERR2126384	AP15	Kombucha	Turkey	Asia	Paired	HiSeq X Ten	32761012850
ERR2133080	BP10	Kombucha	Turkey	Asia	Paired	HiSeq X Ten	30788275162
ERR2135449	AP3	Kombucha	Turkey	Asia	Paired	HiSeq X Ten	30828452940
ERR2135457	BS15	Kombucha	Turkey	Asia	Paired	HiSeq X Ten	27369900318
ERR2135518	AS3	Kombucha	Turkey	Asia	Paired	HiSeq X Ten	30811996054
ERR2135519	AS10	Kombucha	Turkey	Asia	Paired	HiSeq X Ten	32785116980
ERR2401479	BP3	Kombucha	Turkey	Asia	Paired	HiSeq X Ten	36755940122
ERR2401480	BP10	Kombucha	Turkey	Asia	Paired	HiSeq X Ten	25440983434
ERR2401481	BP15	Kombucha	Turkey	Asia	Paired	HiSeq X Ten	26728686972
ERR2401482	BS3	Kombucha	Turkey	Asia	Paired	HiSeq X Ten	31393105964
ERR2437613	BS10	Kombucha	Turkey	Asia	Paired	HiSeq X Ten	23991845796
ERR2437614	AS15	Kombucha	Turkey	Asia	Paired	HiSeq X Ten	33593628058
