# Supplementary material for: Metagenomics reveals the habitat specificity of biosynthetic potential of secondary metabolites in global food fermentations
Source: Microbiome. 2023 May 20;11:115. doi: 10.1186/s40168-023-01536-8 (PMC10199516; doi:10.1186/s40168-023-01536-8)
Supplement: Supplementary file 3 — Additional file 2: Supplementary Data 2. The taxonomic annotation of 653 metagenome-assembled genomes (MAGs). [file 40168_2023_1536_MOESM2_ESM.xlsx]

## Sheet: Data 2
MAG_id	Food fermentation	Species_id	Genome size (bp)	Completeness (%)	Contamination (%)	Quality assessment	Domain	Phylum	Class	Order	Family	Genus	Species
MAG_1	Kombucha	Species_79	8680901	94.2076	0.627503	High	d__Bacteria	p__Proteobacteria	c__Gammaproteobacteria	o__Burkholderiales	f__Burkholderiaceae	g__Variovorax	s__Variovorax sp900115375
MAG_2	Wine	Species_81	7983613	95.737	2.77617	High	d__Bacteria	p__Proteobacteria	c__Alphaproteobacteria	o__Rhizobiales	f__Xanthobacteraceae	g__Bradyrhizobium	s__Bradyrhizobium sp002831585
MAG_3	Bean paste	Species_159	2584791	72.0753	0.382263	Medium	d__Bacteria	p__Actinobacteriota	c__Actinomycetia	o__Actinomycetales	f__Micrococcaceae	g__Glutamicibacter	s__unknown151
MAG_4	Coffee	Species_73	1531659	61.11	1.47181	Medium	d__Bacteria	p__Proteobacteria	c__Alphaproteobacteria	o__Acetobacterales	f__Acetobacteraceae	g__Acetobacter	s__Acetobacter orientalis
MAG_5	Nunu	Species_165	3622318	83.3299	1.99487	Medium	d__Bacteria	p__Proteobacteria	c__Gammaproteobacteria	o__Enterobacterales	f__Enterobacteriaceae	g__Klebsiella	s__Klebsiella pneumoniae
MAG_6	Nunu	Species_167	3778646	71.8713	2.06349	Medium	d__Bacteria	p__Proteobacteria	c__Gammaproteobacteria	o__Enterobacterales	f__Enterobacteriaceae	g__Klebsiella	s__Klebsiella quasipneumoniae
MAG_7	Cheese	Species_197	3212418	97.6786	1.73573	High	d__Bacteria	p__Proteobacteria	c__Gammaproteobacteria	o__Pseudomonadales	f__Moraxellaceae	g__Psychrobacter	s__unknown100
MAG_8	Bean paste	Species_182	3822185	100	0	High	d__Bacteria	p__Proteobacteria	c__Gammaproteobacteria	o__Enterobacterales	f__Enterobacteriaceae	g__Proteus	s__Proteus cibarius
MAG_9	Bean paste	Species_2	2575931	50.2746	9.34385	Medium	d__Bacteria	p__Firmicutes	c__Bacilli	o__Lactobacillales	f__Brochotrichaceae	g__unknown4	s__unknown153
MAG_10	Nunu	Species_164	4815789	51.7241	1.72414	Medium	d__Bacteria	p__Proteobacteria	c__Gammaproteobacteria	o__Enterobacterales	f__Enterobacteriaceae	g__Escherichia	s__Escherichia flexneri
MAG_11	Bean paste	Species_13	1533426	50.7702	7.75957	Medium	d__Bacteria	p__Firmicutes	c__Bacilli	o__Lactobacillales	f__Brochotrichaceae	g__Brochothrix	s__unknown157
MAG_12	Chinese liquor	Species_57	2868851	75.4438	0.864454	Medium	d__Bacteria	p__Firmicutes	c__Bacilli	o__Bacillales	f__Bacillaceae	g__Bacillus	s__Bacillus licheniformis
MAG_13	Cheese	Species_176	3588902	60.7355	8.69036	Medium	d__Bacteria	p__Proteobacteria	c__Gammaproteobacteria	o__Enterobacterales	f__Enterobacteriaceae	g__Serratia	s__Serratia proteamaculans_B
MAG_14	Cheese	Species_272	1631670	67.9717	1.24888	Medium	d__Bacteria	p__Firmicutes	c__Bacilli	o__Lactobacillales	f__Streptococcaceae	g__Lactococcus	s__Lactococcus raffinolactis_A
MAG_15	Milk kefir	Species_78	2632650	100	0.248756	High	d__Bacteria	p__Proteobacteria	c__Alphaproteobacteria	o__Acetobacterales	f__Acetobacteraceae	g__Acetobacter	s__Acetobacter fabarum
MAG_16	Kimchi	Species_87	3846744	99.2491	0.845116	High	d__Bacteria	p__Proteobacteria	c__Alphaproteobacteria	o__Sphingomonadales	f__Sphingomonadaceae	g__Sphingomonas	s__Sphingomonas hengshuiensis_A
MAG_17	Soy sauce	Species_248	2929155	98.8215	1.57688	High	d__Bacteria	p__Proteobacteria	c__Gammaproteobacteria	o__Enterobacterales	f__Alteromonadaceae	g__Idiomarina	s__unknown15
MAG_18	Koumiss	Species_196	1553832	51.7082	0.646552	Medium	d__Bacteria	p__Proteobacteria	c__Gammaproteobacteria	o__Pseudomonadales	f__Moraxellaceae	g__Moraxella_A	s__unknown30
MAG_19	Nunu	Species_165	5243648	98.9442	0.472884	High	d__Bacteria	p__Proteobacteria	c__Gammaproteobacteria	o__Enterobacterales	f__Enterobacteriaceae	g__Klebsiella	s__Klebsiella pneumoniae
MAG_20	Cheese	Species_147	6284991	93.4757	0.978648	High	d__Bacteria	p__Actinobacteriota	c__Actinomycetia	o__Streptomycetales	f__Streptomycetaceae	g__Streptomyces	s__unknown82
MAG_21	Coffee	Species_277	1803660	76.9376	6.24684	Medium	d__Bacteria	p__Firmicutes	c__Bacilli	o__Lactobacillales	f__Streptococcaceae	g__Lactococcus	s__Lactococcus lactis
MAG_22	Milk kefir	Species_127	2691977	98.7939	0.657895	High	d__Bacteria	p__Actinobacteriota	c__Actinomycetia	o__Propionibacteriales	f__Propionibacteriaceae	g__Propionibacterium	s__Propionibacterium freudenreichii
MAG_23	Cheese	Species_141	2859668	78.027	7.96837	Medium	d__Bacteria	p__Actinobacteriota	c__Actinomycetia	o__Actinomycetales	f__Microbacteriaceae	g__Microbacterium	s__Microbacterium gubbeenense
MAG_24	Coffee	Species_280	1986641	50.3448	1.72414	Medium	d__Bacteria	p__Firmicutes	c__Bacilli	o__Lactobacillales	f__Lactobacillaceae	g__Loigolactobacillus	s__Loigolactobacillus bifermentans
MAG_25	Coffee	Species_277	1666608	80.2717	2.0924	Medium	d__Bacteria	p__Firmicutes	c__Bacilli	o__Lactobacillales	f__Streptococcaceae	g__Lactococcus	s__Lactococcus lactis
MAG_26	Chinese liquor	Species_19	1674162	98.0899	1.78839	High	d__Bacteria	p__Firmicutes	c__Bacilli	o__Lactobacillales	f__Lactobacillaceae	g__Leuconostoc	s__Leuconostoc citreum
MAG_27	Nunu	Species_177	2661231	99.6226	0	High	d__Bacteria	p__Firmicutes	c__Bacilli	o__Lactobacillales	f__Enterococcaceae	g__Enterococcus_B	s__Enterococcus_B faecium_B
MAG_28	Milk kefir	Species_40	2275289	99.0625	0.15625	High	d__Bacteria	p__Firmicutes	c__Bacilli	o__Lactobacillales	f__Lactobacillaceae	g__Levilactobacillus	s__Levilactobacillus brevis
MAG_29	Cheese	Species_140	2054462	75.0969	0.581395	Medium	d__Bacteria	p__Actinobacteriota	c__Actinomycetia	o__Actinomycetales	f__Brevibacteriaceae	g__Brevibacterium	s__Brevibacterium yomogidense
MAG_30	Chinese liquor	Species_68	3677296	54.402	5.50499	Medium	d__Bacteria	p__Firmicutes	c__Bacilli	o__Bacillales	f__Bacillaceae	g__Bacillus	s__Bacillus paralicheniformis
MAG_31	Kombucha	Species_82	3806945	95.9198	3.03804	High	d__Bacteria	p__Proteobacteria	c__Gammaproteobacteria	o__Burkholderiales	f__Rhodocyclaceae	g__Methyloversatilis	s__Methyloversatilis discipulorum_A
MAG_32	Cheese	Species_6	1659594	97.2133	1.57068	High	d__Bacteria	p__Firmicutes	c__Bacilli	o__Lactobacillales	f__Lactobacillaceae	g__Leuconostoc	s__Leuconostoc carnosum
MAG_33	Soy sauce	Species_246	4257025	99	3	High	d__Bacteria	p__Firmicutes	c__Bacilli	o__Bacillales	f__Amphibacillaceae	g__Virgibacillus	s__Virgibacillus dokdonensis
MAG_34	Wine	Species_107	2482570	99.2683	0.202478	High	d__Bacteria	p__Actinobacteriota	c__Actinomycetia	o__Propionibacteriales	f__Propionibacteriaceae	g__Cutibacterium	s__Cutibacterium acnes
MAG_35	Soy sauce	Species_160	2704170	99.569	0	High	d__Bacteria	p__Proteobacteria	c__Gammaproteobacteria	o__Pseudomonadales	f__Halomonadaceae	g__Halomonas	s__unknown20
MAG_36	Yoghurt	Species_256	1905255	84.0196	7.14286	Medium	d__Bacteria	p__Firmicutes	c__Bacilli	o__Lactobacillales	f__Lactobacillaceae	g__Lactobacillus	s__Lactobacillus acidophilus
MAG_37	Kombucha	Species_219	2951098	96.2963	0	High	d__Bacteria	p__Armatimonadota	c__Fimbriimonadia	o__OS-L	f__GBS-DC	g__GBS-DC	s__GBS-DC sp001442985
MAG_38	Cheese	Species_199	2410245	97.9912	6.40177	Medium	d__Bacteria	p__Firmicutes	c__Bacilli	o__Lactobacillales	f__Enterococcaceae	g__Tetragenococcus	s__Tetragenococcus koreensis
MAG_39	Milk kefir	Species_26	1689130	52.6501	3.31845	Medium	d__Bacteria	p__Firmicutes	c__Bacilli	o__Lactobacillales	f__Lactobacillaceae	g__Lentilactobacillus	s__Lentilactobacillus kefiri
MAG_40	Chilli paste	Species_170	4574311	98.8591	0.505952	High	d__Bacteria	p__Proteobacteria	c__Gammaproteobacteria	o__Enterobacterales	f__Enterobacteriaceae	g__Enterobacter	s__Enterobacter himalayensis
MAG_41	Nunu	Species_290	1434271	77.3855	1.419	Medium	d__Bacteria	p__Firmicutes	c__Bacilli	o__Lactobacillales	f__Lactobacillaceae	g__Limosilactobacillus	s__Limosilactobacillus fermentum
MAG_42	Cheese	Species_132	2431185	66.9595	7.83462	Medium	d__Bacteria	p__Actinobacteriota	c__Actinomycetia	o__Mycobacteriales	f__Mycobacteriaceae	g__Corynebacterium	s__unknown127
MAG_43	Cheese	Species_134	3305000	97.9086	1.68919	High	d__Bacteria	p__Actinobacteriota	c__Actinomycetia	o__Mycobacteriales	f__Mycobacteriaceae	g__Corynebacterium	s__unknown96
MAG_44	Chinese liquor	Species_45	1648615	90.3759	1.23457	High	d__Bacteria	p__Firmicutes	c__Bacilli	o__Lactobacillales	f__Lactobacillaceae	g__Pediococcus	s__Pediococcus acidilactici
MAG_45	Bean paste	Species_133	2560056	85.4496	0.188679	Medium	d__Bacteria	p__Firmicutes	c__Bacilli	o__Lactobacillales	f__Enterococcaceae	g__Enterococcus_D	s__Enterococcus_D casseliflavus
MAG_46	Chinese liquor	Species_288	1752300	99.0577	1.19565	High	d__Bacteria	p__Firmicutes	c__Bacilli	o__Lactobacillales	f__Lactobacillaceae	g__Limosilactobacillus	s__unknown76
MAG_47	Cheese	Species_129	3445545	80.9164	4.42577	Medium	d__Bacteria	p__Actinobacteriota	c__Actinomycetia	o__Actinomycetales	f__Actinomycetaceae	g__Ancrocorticia	s__Ancrocorticia populi
MAG_48	Kombucha	Species_69	2825412	98.1183	6.09453	Medium	d__Bacteria	p__Proteobacteria	c__Alphaproteobacteria	o__Acetobacterales	f__Acetobacteraceae	g__Komagataeibacter	s__Komagataeibacter xylinus_C
MAG_49	Nunu	Species_17	1737223	100	0	High	d__Bacteria	p__Firmicutes	c__Bacilli	o__Lactobacillales	f__Lactobacillaceae	g__Leuconostoc	s__Leuconostoc pseudomesenteroides
MAG_50	Cheese	Species_229	2183588	87.1759	2.68519	Medium	d__Bacteria	p__Firmicutes	c__Bacilli	o__Staphylococcales	f__Staphylococcaceae	g__Staphylococcus	s__Staphylococcus equorum
MAG_51	Cheese	Species_185	2499117	53.7289	1.42403	Medium	d__Bacteria	p__Proteobacteria	c__Gammaproteobacteria	o__Enterobacterales	f__Vibrionaceae	g__Vibrio	s__Vibrio casei
MAG_52	Kombucha	Species_98	2707193	90.4803	0.545977	High	d__Bacteria	p__Proteobacteria	c__Gammaproteobacteria	o__Xanthomonadales	f__Xanthomonadaceae	g__unknown2	s__unknown36
MAG_53	Bean paste	Species_292	5053502	78.8939	6.80848	Medium	d__Bacteria	p__Firmicutes	c__Bacilli	o__Bacillales	f__Bacillaceae_C	g__Bacillus_U	s__Bacillus_U oleronius
MAG_54	Chinese liquor	Species_260	1314780	95.83	3.2684	High	d__Bacteria	p__Firmicutes	c__Bacilli	o__Lactobacillales	f__Lactobacillaceae	g__Lactobacillus	s__Lactobacillus acetotolerans
MAG_55	Yoghurt	Species_34	929550	55.5745	0.0649351	Medium	d__Bacteria	p__Firmicutes	c__Bacilli	o__Lactobacillales	f__Lactobacillaceae	g__Lactobacillus	s__Lactobacillus delbrueckii
MAG_56	Cheese	Species_176	3141048	74.3363	1.81713	Medium	d__Bacteria	p__Proteobacteria	c__Gammaproteobacteria	o__Enterobacterales	f__Enterobacteriaceae	g__Serratia	s__Serratia proteamaculans_B
MAG_57	Bean paste	Species_146	1715057	60.4872	0.440529	Medium	d__Bacteria	p__Actinobacteriota	c__Actinomycetia	o__Mycobacteriales	f__Mycobacteriaceae	g__Corynebacterium	s__Corynebacterium stationis
MAG_58	Milk kefir	Species_34	1356639	67.4264	1.03306	Medium	d__Bacteria	p__Firmicutes	c__Bacilli	o__Lactobacillales	f__Lactobacillaceae	g__Lactobacillus	s__Lactobacillus delbrueckii
MAG_59	Kimchi	Species_23	3819711	63.7931	6.89655	Medium	d__Bacteria	p__Firmicutes	c__Bacilli	o__Lactobacillales	f__Lactobacillaceae	g__Latilactobacillus	s__unknown42
MAG_60	Chinese liquor	Species_289	1791522	98.913	0.829827	High	d__Bacteria	p__Firmicutes	c__Bacilli	o__Lactobacillales	f__Lactobacillaceae	g__Limosilactobacillus	s__Limosilactobacillus pontis
MAG_61	Cheese	Species_277	2249436	89.5912	1.16352	Medium	d__Bacteria	p__Firmicutes	c__Bacilli	o__Lactobacillales	f__Streptococcaceae	g__Lactococcus	s__Lactococcus lactis
MAG_62	Bean paste	Species_264	6936647	78.572	6.68846	Medium	d__Bacteria	p__Firmicutes	c__Bacilli	o__Bacillales	f__Bacillaceae_G	g__Bacillus_A	s__unknown143
MAG_63	Bean paste	Species_133	2558475	83.5602	2.20126	Medium	d__Bacteria	p__Firmicutes	c__Bacilli	o__Lactobacillales	f__Enterococcaceae	g__Enterococcus_D	s__Enterococcus_D casseliflavus
MAG_64	Milk kefir	Species_290	1505296	74.6389	0.0176274	Medium	d__Bacteria	p__Firmicutes	c__Bacilli	o__Lactobacillales	f__Lactobacillaceae	g__Limosilactobacillus	s__Limosilactobacillus fermentum
MAG_65	Chilli paste	Species_58	1838748	89.2434	3.40314	Medium	d__Bacteria	p__Firmicutes	c__Bacilli	o__Lactobacillales	f__Lactobacillaceae	g__Companilactobacillus	s__Companilactobacillus versmoldensis
MAG_66	Cheese	Species_44	1751144	62.6899	0.370855	Medium	d__Bacteria	p__Firmicutes	c__Bacilli	o__Lactobacillales	f__Lactobacillaceae	g__Lactiplantibacillus	s__Lactiplantibacillus plantarum
MAG_67	Yoghurt	Species_44	3469796	96.1934	4.5216	High	d__Bacteria	p__Firmicutes	c__Bacilli	o__Lactobacillales	f__Lactobacillaceae	g__Lactiplantibacillus	s__Lactiplantibacillus plantarum
MAG_68	Bean paste	Species_144	3059160	93.1048	5.32075	Medium	d__Bacteria	p__Firmicutes	c__Bacilli	o__Lactobacillales	f__Enterococcaceae	g__Enterococcus_D	s__Enterococcus_D gallinarum
MAG_69	Chinese liquor	Species_244	3453065	95.132	7.99722	Medium	d__Bacteria	p__Firmicutes	c__Bacilli	o__Bacillales	f__Caldibacillaceae	g__Bacillus_J	s__Bacillus_J thermoamylovorans
MAG_70	Coffee	Species_72	2209237	88.2503	2.78155	Medium	d__Bacteria	p__Proteobacteria	c__Alphaproteobacteria	o__Acetobacterales	f__Acetobacteraceae	g__Acetobacter	s__Acetobacter sp002153485
MAG_71	Chilli paste	Species_48	1628306	86.3819	0.242504	Medium	d__Bacteria	p__Firmicutes	c__Bacilli	o__Lactobacillales	f__Lactobacillaceae	g__Pediococcus	s__Pediococcus ethanolidurans
MAG_72	Cheese	Species_187	4685330	100	0.515021	High	d__Bacteria	p__Proteobacteria	c__Gammaproteobacteria	o__Pseudomonadales	f__Marinomonadaceae	g__Marinomonas	s__Marinomonas sp000017285
MAG_73	Cheese	Species_204	2850684	99.359	0.549451	High	d__Bacteria	p__Proteobacteria	c__Gammaproteobacteria	o__Pseudomonadales	f__Moraxellaceae	g__Psychrobacter	s__Psychrobacter sp002366815
MAG_74	Cheese	Species_132	3198414	87.1579	8.25933	Medium	d__Bacteria	p__Actinobacteriota	c__Actinomycetia	o__Mycobacteriales	f__Mycobacteriaceae	g__Corynebacterium	s__unknown101
MAG_75	Chinese liquor	Species_282	1797745	85.8261	4.05323	Medium	d__Bacteria	p__Firmicutes	c__Bacilli	o__Lactobacillales	f__Lactobacillaceae	g__Lacticaseibacillus	s__Lacticaseibacillus sp004010095
MAG_76	Cheese	Species_250	2087286	97.8142	0.728597	High	d__Bacteria	p__Firmicutes	c__Bacilli	o__Lactobacillales	f__Carnobacteriaceae	g__Marinilactibacillus	s__Marinilactibacillus piezotolerans_A
MAG_77	Yoghurt	Species_284	2697753	82.0031	0	Medium	d__Bacteria	p__Firmicutes	c__Bacilli	o__Lactobacillales	f__Lactobacillaceae	g__Lacticaseibacillus	s__Lacticaseibacillus paracasei
MAG_78	Cheese	Species_277	2205363	73.511	5.32915	Medium	d__Bacteria	p__Firmicutes	c__Bacilli	o__Lactobacillales	f__Streptococcaceae	g__Lactococcus	s__Lactococcus lactis
MAG_79	Cheese	Species_148	2399383	56.9657	1.63344	Medium	d__Bacteria	p__Actinobacteriota	c__Actinomycetia	o__Actinomycetales	f__Brevibacteriaceae	g__Brevibacterium	s__Brevibacterium aurantiacum
MAG_80	Kimchi	Species_12	1409778	71.7308	9.86879	Medium	d__Bacteria	p__Firmicutes	c__Bacilli	o__Lactobacillales	f__Lactobacillaceae	g__Weissella	s__Weissella koreensis
MAG_81	Cheese	Species_274	1319786	59.0566	5.91195	Medium	d__Bacteria	p__Firmicutes	c__Bacilli	o__Lactobacillales	f__Streptococcaceae	g__Lactococcus	s__Lactococcus lactis_E
MAG_82	Cheese	Species_103	3877167	99.1379	0.431034	High	d__Bacteria	p__Proteobacteria	c__Gammaproteobacteria	o__Pseudomonadales	f__Halomonadaceae	g__Cobetia	s__Cobetia amphilecti
MAG_83	Cheese	Species_183	2681489	76.7568	0	Medium	d__Bacteria	p__Proteobacteria	c__Gammaproteobacteria	o__Enterobacterales	f__Enterobacteriaceae	g__Proteus	s__unknown118
MAG_84	Cheese	Species_269	1880367	99.8908	0.800582	High	d__Bacteria	p__Firmicutes	c__Bacilli	o__Lactobacillales	f__Streptococcaceae	g__Streptococcus	s__Streptococcus thermophilus
MAG_85	Cheese	Species_274	1886736	50	0	Medium	d__Bacteria	p__Firmicutes	c__Bacilli	o__Lactobacillales	f__Streptococcaceae	g__Lactococcus	s__Lactococcus lactis_E
MAG_86	Cheese	Species_269	1784092	89.15	1.28752	Medium	d__Bacteria	p__Firmicutes	c__Bacilli	o__Lactobacillales	f__Streptococcaceae	g__Streptococcus	s__Streptococcus thermophilus
MAG_87	Koumiss	Species_166	2540783	99.2509	0.0120817	High	d__Bacteria	p__Firmicutes	c__Bacilli	o__Lactobacillales	f__Enterococcaceae	g__Enterococcus_B	s__Enterococcus_B faecium
MAG_88	Cheese	Species_258	900801	57.2767	0.344353	Medium	d__Bacteria	p__Firmicutes	c__Bacilli	o__Lactobacillales	f__Lactobacillaceae	g__Lactobacillus	s__Lactobacillus helveticus
MAG_89	Cheese	Species_176	4624615	94.559	1.97169	High	d__Bacteria	p__Proteobacteria	c__Gammaproteobacteria	o__Enterobacterales	f__Enterobacteriaceae	g__Serratia	s__Serratia proteamaculans_B
MAG_90	Cheese	Species_193	3717971	91.875	1.457	High	d__Bacteria	p__Proteobacteria	c__Gammaproteobacteria	o__Enterobacterales	f__Alteromonadaceae	g__Pseudoalteromonas	s__Pseudoalteromonas distincta
MAG_91	Coffee	Species_277	999661	66.092	8.46395	Medium	d__Bacteria	p__Firmicutes	c__Bacilli	o__Lactobacillales	f__Streptococcaceae	g__Lactococcus	s__Lactococcus lactis
MAG_92	Yoghurt	Species_269	1664794	87.9842	3.37215	Medium	d__Bacteria	p__Firmicutes	c__Bacilli	o__Lactobacillales	f__Streptococcaceae	g__Streptococcus	s__Streptococcus thermophilus
MAG_93	Cheese	Species_258	1663021	97.0779	6.34663	Medium	d__Bacteria	p__Firmicutes	c__Bacilli	o__Lactobacillales	f__Lactobacillaceae	g__Lactobacillus	s__Lactobacillus helveticus
MAG_94	Nunu	Species_253	2920659	88.4892	1.95105	Medium	d__Bacteria	p__Proteobacteria	c__Gammaproteobacteria	o__Pseudomonadales	f__Moraxellaceae	g__Acinetobacter	s__Acinetobacter baumannii
MAG_95	Coffee	Species_16	986987	54.2537	1.75926	Medium	d__Bacteria	p__Firmicutes	c__Bacilli	o__Lactobacillales	f__Lactobacillaceae	g__Leuconostoc	s__Leuconostoc pseudomesenteroides_A
MAG_96	Nunu	Species_165	3704351	84.3002	1.96645	Medium	d__Bacteria	p__Proteobacteria	c__Gammaproteobacteria	o__Enterobacterales	f__Enterobacteriaceae	g__Klebsiella	s__Klebsiella pneumoniae
MAG_97	Bean paste	Species_111	4133280	98.6667	1	High	d__Bacteria	p__Firmicutes	c__Bacilli	o__Bacillales	f__Bacillaceae_D	g__Bacillus_H	s__Bacillus_H rhizosphaerae
MAG_98	Kombucha	Species_89	3526943	79.3959	3.25451	Medium	d__Bacteria	p__Proteobacteria	c__Alphaproteobacteria	o__Sphingomonadales	f__Sphingomonadaceae	g__Sphingomonas	s__unknown34
MAG_99	Soy sauce	Species_177	2623152	96.4151	2.76324	High	d__Bacteria	p__Firmicutes	c__Bacilli	o__Lactobacillales	f__Enterococcaceae	g__Enterococcus_B	s__Enterococcus_B faecium_B
MAG_100	Soy sauce	Species_1	2903437	95.7746	1.58451	High	d__Bacteria	p__Firmicutes_A	c__Clostridia	o__Tissierellales	f__SIT17	g__Senegalia	s__unknown16
MAG_101	Cheese	Species_258	1056173	67.2433	0.27745	Medium	d__Bacteria	p__Firmicutes	c__Bacilli	o__Lactobacillales	f__Lactobacillaceae	g__Lactobacillus	s__Lactobacillus helveticus
MAG_102	Cheese	Species_212	3881253	100	1.10294	High	d__Bacteria	p__Proteobacteria	c__Gammaproteobacteria	o__Pseudomonadales	f__Halomonadaceae	g__Halomonas	s__Halomonas sp002332255
MAG_103	Soy sauce	Species_188	2504266	85.6843	7.21854	Medium	d__Bacteria	p__Firmicutes	c__Bacilli	o__Lactobacillales	f__Enterococcaceae	g__Tetragenococcus	s__Tetragenococcus halophilus
MAG_104	Koumiss	Species_277	1327728	52.5392	1.72414	Medium	d__Bacteria	p__Firmicutes	c__Bacilli	o__Lactobacillales	f__Streptococcaceae	g__Lactococcus	s__Lactococcus lactis
MAG_105	Cheese	Species_206	2405890	70.1403	2.3697	Medium	d__Bacteria	p__Proteobacteria	c__Gammaproteobacteria	o__Pseudomonadales	f__Moraxellaceae	g__Psychrobacter	s__Psychrobacter sp001652315
MAG_106	Cheese	Species_125	3659576	97.115	1.75439	High	d__Bacteria	p__Actinobacteriota	c__Actinomycetia	o__Actinomycetales	f__Dermabacteraceae	g__Brachybacterium	s__unknown90
MAG_107	Nunu	Species_263	1274426	67.8571	8.62013	Medium	d__Bacteria	p__Firmicutes	c__Bacilli	o__Bacillales	f__Bacillaceae_G	g__Bacillus_A	s__Bacillus_A cereus
MAG_108	Chinese liquor	Species_44	1660753	58.6207	3.44828	Medium	d__Bacteria	p__Firmicutes	c__Bacilli	o__Lactobacillales	f__Lactobacillaceae	g__Lactiplantibacillus	s__Lactiplantibacillus plantarum
MAG_109	Coffee	Species_72	1849343	68.9655	0	Medium	d__Bacteria	p__Proteobacteria	c__Alphaproteobacteria	o__Acetobacterales	f__Acetobacteraceae	g__Acetobacter	s__Acetobacter sp002153485
MAG_110	Cheese	Species_132	2571382	79.3297	2.13213	Medium	d__Bacteria	p__Actinobacteriota	c__Actinomycetia	o__Mycobacteriales	f__Mycobacteriaceae	g__Corynebacterium	s__unknown122
MAG_111	Kombucha	Species_107	2512928	98.0263	1.38158	High	d__Bacteria	p__Actinobacteriota	c__Actinomycetia	o__Propionibacteriales	f__Propionibacteriaceae	g__Cutibacterium	s__Cutibacterium acnes
MAG_112	Soy sauce	Species_234	2899132	99.4475	1.10497	High	d__Bacteria	p__Firmicutes	c__Bacilli	o__Staphylococcales	f__Staphylococcaceae	g__Staphylococcus	s__Staphylococcus nepalensis
MAG_113	Yoghurt	Species_274	1956345	71.1622	7.7673	Medium	d__Bacteria	p__Firmicutes	c__Bacilli	o__Lactobacillales	f__Streptococcaceae	g__Lactococcus	s__Lactococcus lactis_E
MAG_114	Cheese	Species_194	3363481	59.6047	8.40333	Medium	d__Bacteria	p__Proteobacteria	c__Gammaproteobacteria	o__Enterobacterales	f__Alteromonadaceae	g__Pseudoalteromonas	s__Pseudoalteromonas nigrifaciens
MAG_115	Nunu	Species_290	1451572	83.8525	2.64992	Medium	d__Bacteria	p__Firmicutes	c__Bacilli	o__Lactobacillales	f__Lactobacillaceae	g__Limosilactobacillus	s__Limosilactobacillus fermentum
MAG_116	Coffee	Species_16	1136767	51.903	1.5873	Medium	d__Bacteria	p__Firmicutes	c__Bacilli	o__Lactobacillales	f__Lactobacillaceae	g__Leuconostoc	s__Leuconostoc pseudomesenteroides_A
MAG_117	Cheese	Species_44	2750983	89.4084	6.36831	Medium	d__Bacteria	p__Firmicutes	c__Bacilli	o__Lactobacillales	f__Lactobacillaceae	g__Lactiplantibacillus	s__Lactiplantibacillus plantarum
MAG_118	Cheese	Species_145	3025928	99.1189	0.440529	High	d__Bacteria	p__Actinobacteriota	c__Actinomycetia	o__Mycobacteriales	f__Mycobacteriaceae	g__Corynebacterium	s__Corynebacterium casei
MAG_119	Milk kefir	Species_269	1459609	76.224	0.152838	Medium	d__Bacteria	p__Firmicutes	c__Bacilli	o__Lactobacillales	f__Streptococcaceae	g__Streptococcus	s__Streptococcus thermophilus
MAG_120	Soy sauce	Species_221	1317744	50.2075	0.25641	Medium	d__Bacteria	p__Firmicutes	c__Bacilli	o__Thermoactinomycetales	f__Thermoactinomycetaceae	g__Kroppenstedtia	s__unknown24
MAG_121	Chinese liquor	Species_76	2394113	67.1642	7.46385	Medium	d__Bacteria	p__Proteobacteria	c__Alphaproteobacteria	o__Acetobacterales	f__Acetobacteraceae	g__Acetobacter	s__Acetobacter indonesiensis
MAG_122	Cheese	Species_164	4398221	98.5656	0.0372024	High	d__Bacteria	p__Proteobacteria	c__Gammaproteobacteria	o__Enterobacterales	f__Enterobacteriaceae	g__Escherichia	s__Escherichia flexneri
MAG_123	Coffee	Species_73	1882965	68.3142	4.43615	Medium	d__Bacteria	p__Proteobacteria	c__Alphaproteobacteria	o__Acetobacterales	f__Acetobacteraceae	g__Acetobacter	s__Acetobacter orientalis
MAG_124	Cheese	Species_170	4933670	99.3469	0.577297	High	d__Bacteria	p__Proteobacteria	c__Gammaproteobacteria	o__Enterobacterales	f__Enterobacteriaceae	g__Enterobacter	s__Enterobacter himalayensis
MAG_125	Bean paste	Species_177	2648190	99.6226	0	High	d__Bacteria	p__Firmicutes	c__Bacilli	o__Lactobacillales	f__Enterococcaceae	g__Enterococcus_B	s__Enterococcus_B faecium_B
MAG_126	Kimchi	Species_22	2473621	66.8284	0.543478	Medium	d__Bacteria	p__Firmicutes	c__Bacilli	o__Lactobacillales	f__Lactobacillaceae	g__Latilactobacillus	s__Latilactobacillus curvatus
MAG_127	Cheese	Species_181	4409016	97.8707	1.11364	High	d__Bacteria	p__Proteobacteria	c__Gammaproteobacteria	o__Enterobacterales	f__Enterobacteriaceae	g__Hafnia	s__Hafnia paralvei
MAG_128	Cheese	Species_142	1863866	64.2883	2.05026	Medium	d__Bacteria	p__Actinobacteriota	c__Actinomycetia	o__Actinomycetales	f__Microbacteriaceae	g__Microbacterium	s__unknown134
MAG_129	Koumiss	Species_258	1797817	97.132	0.38961	High	d__Bacteria	p__Firmicutes	c__Bacilli	o__Lactobacillales	f__Lactobacillaceae	g__Lactobacillus	s__Lactobacillus helveticus
MAG_130	Cheese	Species_189	2564415	51.6458	8.46395	Medium	d__Bacteria	p__Proteobacteria	c__Gammaproteobacteria	o__Enterobacterales	f__Vibrionaceae	g__Vibrio	s__unknown123
MAG_131	Bean paste	Species_292	4852161	83.2221	1.6272	Medium	d__Bacteria	p__Firmicutes	c__Bacilli	o__Bacillales	f__Bacillaceae_C	g__Bacillus_U	s__Bacillus_U oleronius
MAG_132	Chinese liquor	Species_16	2954163	66.2729	9.78836	Medium	d__Bacteria	p__Firmicutes	c__Bacilli	o__Lactobacillales	f__Lactobacillaceae	g__Leuconostoc	s__Leuconostoc pseudomesenteroides_A
MAG_133	Coffee	Species_73	1840367	69.6621	2.94738	Medium	d__Bacteria	p__Proteobacteria	c__Alphaproteobacteria	o__Acetobacterales	f__Acetobacteraceae	g__Acetobacter	s__Acetobacter orientalis
MAG_134	Chinese liquor	Species_279	1840236	74.3812	4.85958	Medium	d__Bacteria	p__Firmicutes	c__Bacilli	o__Lactobacillales	f__Lactobacillaceae	g__Loigolactobacillus	s__Loigolactobacillus coryniformis
MAG_135	Chinese liquor	Species_258	1571027	95.5628	0.344353	High	d__Bacteria	p__Firmicutes	c__Bacilli	o__Lactobacillales	f__Lactobacillaceae	g__Lactobacillus	s__Lactobacillus helveticus
MAG_136	Coffee	Species_173	2562264	61.7743	3.40031	Medium	d__Bacteria	p__Proteobacteria	c__Gammaproteobacteria	o__Enterobacterales	f__Enterobacteriaceae	g__Kosakonia	s__Kosakonia cowanii
MAG_137	Cheese	Species_197	3185934	98.022	0.604396	High	d__Bacteria	p__Proteobacteria	c__Gammaproteobacteria	o__Pseudomonadales	f__Moraxellaceae	g__Psychrobacter	s__unknown102
MAG_138	Chinese liquor	Species_7	1022554	61.4729	0.468165	Medium	d__Bacteria	p__Firmicutes	c__Bacilli	o__Lactobacillales	f__Lactobacillaceae	g__Leuconostoc	s__Leuconostoc lactis
MAG_139	Bean paste	Species_57	4752767	98.2711	9.94593	Medium	d__Bacteria	p__Firmicutes	c__Bacilli	o__Bacillales	f__Bacillaceae	g__Bacillus	s__Bacillus licheniformis
MAG_140	Coffee	Species_102	2922080	84.2611	4.69732	Medium	d__Bacteria	p__Proteobacteria	c__Gammaproteobacteria	o__Xanthomonadales	f__Rhodanobacteraceae	g__Frateuria	s__unknown49
MAG_141	Cheese	Species_231	1528350	56.3964	1.59933	Medium	d__Bacteria	p__Firmicutes	c__Bacilli	o__Staphylococcales	f__Staphylococcaceae	g__Staphylococcus	s__Staphylococcus saprophyticus
MAG_142	Nunu	Species_11	1642815	85.2715	5.0957	Medium	d__Bacteria	p__Firmicutes	c__Bacilli	o__Lactobacillales	f__Lactobacillaceae	g__Weissella	s__Weissella confusa
MAG_143	Wine	Species_62	1411309	58.1116	1.24378	Medium	d__Bacteria	p__Proteobacteria	c__Alphaproteobacteria	o__Acetobacterales	f__Acetobacteraceae	g__Acidocella	s__unknown8
MAG_144	Milk kefir	Species_258	1264266	85.3626	0	Medium	d__Bacteria	p__Firmicutes	c__Bacilli	o__Lactobacillales	f__Lactobacillaceae	g__Lactobacillus	s__Lactobacillus helveticus
MAG_145	Cheese	Species_245	3644085	71.2667	10	Medium	d__Bacteria	p__Firmicutes	c__Bacilli	o__Bacillales	f__Amphibacillaceae	g__Oceanobacillus	s__unknown91
MAG_146	Coffee	Species_73	1923449	67.8705	2.87728	Medium	d__Bacteria	p__Proteobacteria	c__Alphaproteobacteria	o__Acetobacterales	f__Acetobacteraceae	g__Acetobacter	s__Acetobacter orientalis
MAG_147	Cheese	Species_261	1946022	96.1832	0	High	d__Bacteria	p__Firmicutes	c__Bacilli	o__Lactobacillales	f__Streptococcaceae	g__Lactococcus	s__Lactococcus petauri
MAG_148	Kombucha	Species_67	2221598	59.069	7.42898	Medium	d__Bacteria	p__Proteobacteria	c__Alphaproteobacteria	o__Acetobacterales	f__Acetobacteraceae	g__Komagataeibacter	s__unknown38
MAG_149	Coffee	Species_295	1887297	71.3368	0.69808	Medium	d__Bacteria	p__Firmicutes	c__Bacilli	o__Lactobacillales	f__Lactobacillaceae	g__Liquorilactobacillus	s__unknown59
MAG_150	Chinese liquor	Species_75	1978940	81.5089	5.53859	Medium	d__Bacteria	p__Proteobacteria	c__Alphaproteobacteria	o__Acetobacterales	f__Acetobacteraceae	g__Acetobacter	s__Acetobacter pasteurianus
MAG_151	Milk kefir	Species_34	1608627	97.7273	0	High	d__Bacteria	p__Firmicutes	c__Bacilli	o__Lactobacillales	f__Lactobacillaceae	g__Lactobacillus	s__Lactobacillus delbrueckii
MAG_152	Coffee	Species_297	960179	54.1564	3.23901	Medium	d__Bacteria	p__Firmicutes	c__Bacilli	o__Lactobacillales	f__Lactobacillaceae	g__Leuconostoc	s__Leuconostoc fallax
MAG_153	Cheese	Species_192	3017488	59.4828	7.68025	Medium	d__Bacteria	p__Proteobacteria	c__Gammaproteobacteria	o__Enterobacterales	f__Alteromonadaceae	g__Pseudoalteromonas	s__Pseudoalteromonas prydzensis
MAG_154	Yoghurt	Species_269	1519415	66.0824	3.3932	Medium	d__Bacteria	p__Firmicutes	c__Bacilli	o__Lactobacillales	f__Streptococcaceae	g__Streptococcus	s__Streptococcus thermophilus
MAG_155	Cheese	Species_229	3189648	99.4444	1.52778	High	d__Bacteria	p__Firmicutes	c__Bacilli	o__Staphylococcales	f__Staphylococcaceae	g__Staphylococcus	s__Staphylococcus equorum
MAG_156	Koumiss	Species_277	1802041	79.136	1.96929	Medium	d__Bacteria	p__Firmicutes	c__Bacilli	o__Lactobacillales	f__Streptococcaceae	g__Lactococcus	s__Lactococcus lactis
MAG_157	Sourdough	Species_47	3082045	90.8436	4.10961	High	d__Bacteria	p__Firmicutes	c__Bacilli	o__Lactobacillales	f__Lactobacillaceae	g__Pediococcus	s__Pediococcus pentosaceus
MAG_158	Cheese	Species_279	2423222	94.2935	3.8367	High	d__Bacteria	p__Firmicutes	c__Bacilli	o__Lactobacillales	f__Lactobacillaceae	g__Loigolactobacillus	s__Loigolactobacillus coryniformis
MAG_159	Soy sauce	Species_215	3344866	93.5279	3.52511	High	d__Bacteria	p__Proteobacteria	c__Gammaproteobacteria	o__Pseudomonadales	f__Halomonadaceae	g__Halomonas	s__Halomonas halodenitrificans
MAG_160	Kombucha	Species_84	1680189	52.7459	0.868261	Medium	d__Bacteria	p__Proteobacteria	c__Alphaproteobacteria	o__Caulobacterales	f__Caulobacteraceae	g__Brevundimonas	s__unknown39
MAG_161	Soy sauce	Species_209	3276997	99.569	0.310042	High	d__Bacteria	p__Proteobacteria	c__Gammaproteobacteria	o__Pseudomonadales	f__Oleiphilaceae	g__Marinobacter	s__unknown12
MAG_162	Yoghurt	Species_256	1999502	98.4234	0.324675	High	d__Bacteria	p__Firmicutes	c__Bacilli	o__Lactobacillales	f__Lactobacillaceae	g__Lactobacillus	s__Lactobacillus acidophilus
MAG_163	Bean paste	Species_234	2884118	99.4475	1.65746	High	d__Bacteria	p__Firmicutes	c__Bacilli	o__Staphylococcales	f__Staphylococcaceae	g__Staphylococcus	s__Staphylococcus nepalensis
MAG_164	Kombucha	Species_107	1672057	69.5614	1.64474	Medium	d__Bacteria	p__Actinobacteriota	c__Actinomycetia	o__Propionibacteriales	f__Propionibacteriaceae	g__Cutibacterium	s__Cutibacterium acnes
MAG_165	Nunu	Species_238	1828519	93.7385	1.10497	High	d__Bacteria	p__Firmicutes	c__Bacilli	o__Staphylococcales	f__Staphylococcaceae	g__Macrococcus_B	s__Macrococcus_B caseolyticus
MAG_166	Kimchi	Species_22	3325958	71.3742	3.79982	Medium	d__Bacteria	p__Firmicutes	c__Bacilli	o__Lactobacillales	f__Lactobacillaceae	g__Latilactobacillus	s__Latilactobacillus curvatus
MAG_167	Cheese	Species_148	3374266	93.0039	0.872093	High	d__Bacteria	p__Actinobacteriota	c__Actinomycetia	o__Actinomycetales	f__Brevibacteriaceae	g__Brevibacterium	s__Brevibacterium aurantiacum
MAG_168	Koumiss	Species_277	1868099	81.4339	2.36742	Medium	d__Bacteria	p__Firmicutes	c__Bacilli	o__Lactobacillales	f__Streptococcaceae	g__Lactococcus	s__Lactococcus lactis
MAG_169	Cheese	Species_269	1792846	97.9258	0.917031	High	d__Bacteria	p__Firmicutes	c__Bacilli	o__Lactobacillales	f__Streptococcaceae	g__Streptococcus	s__Streptococcus thermophilus
MAG_170	Cheese	Species_201	3084566	87.8469	2.90465	Medium	d__Bacteria	p__Proteobacteria	c__Gammaproteobacteria	o__Pseudomonadales	f__Moraxellaceae	g__Psychrobacter	s__Psychrobacter sp003542795
MAG_171	Coffee	Species_72	2126997	82.6125	1.96096	Medium	d__Bacteria	p__Proteobacteria	c__Alphaproteobacteria	o__Acetobacterales	f__Acetobacteraceae	g__Acetobacter	s__Acetobacter sp002153485
MAG_172	Cheese	Species_141	2264724	87.2408	8.85167	Medium	d__Bacteria	p__Actinobacteriota	c__Actinomycetia	o__Actinomycetales	f__Microbacteriaceae	g__Microbacterium	s__Microbacterium gubbeenense
MAG_173	Wine	Species_270	1808383	76.8632	1.14625	Medium	d__Bacteria	p__Firmicutes	c__Bacilli	o__Lactobacillales	f__Streptococcaceae	g__Streptococcus	s__Streptococcus sp003521145
MAG_174	Cheese	Species_284	2508888	84.2915	2.28261	Medium	d__Bacteria	p__Firmicutes	c__Bacilli	o__Lactobacillales	f__Lactobacillaceae	g__Lacticaseibacillus	s__Lacticaseibacillus paracasei
MAG_175	Cheese	Species_58	2264766	98.9529	0.589005	High	d__Bacteria	p__Firmicutes	c__Bacilli	o__Lactobacillales	f__Lactobacillaceae	g__Companilactobacillus	s__Companilactobacillus versmoldensis
MAG_176	Cheese	Species_207	2626228	97.6108	0.707946	High	d__Bacteria	p__Proteobacteria	c__Gammaproteobacteria	o__Pseudomonadales	f__Moraxellaceae	g__Psychrobacter	s__unknown120
MAG_177	Soy sauce	Species_251	2705322	99.3377	0.331126	High	d__Bacteria	p__Firmicutes	c__Bacilli	o__Bacillales	f__Amphibacillaceae	g__Paraliobacillus	s__unknown19
MAG_178	Koumiss	Species_266	2189649	100	0.754717	High	d__Bacteria	p__Firmicutes	c__Bacilli	o__Lactobacillales	f__Streptococcaceae	g__Streptococcus	s__Streptococcus parauberis
MAG_179	Chinese liquor	Species_47	1593556	90.0309	3.22604	High	d__Bacteria	p__Firmicutes	c__Bacilli	o__Lactobacillales	f__Lactobacillaceae	g__Pediococcus	s__Pediococcus pentosaceus
MAG_180	Cheese	Species_239	1306576	52.8683	6.40543	Medium	d__Bacteria	p__Firmicutes	c__Bacilli	o__Staphylococcales	f__Staphylococcaceae	g__Staphylococcus	s__Staphylococcus carnosus
MAG_181	Kimchi	Species_290	1841819	92.9057	0	High	d__Bacteria	p__Firmicutes	c__Bacilli	o__Lactobacillales	f__Lactobacillaceae	g__Limosilactobacillus	s__Limosilactobacillus fermentum
MAG_182	Coffee	Species_92	3990450	66.8669	4.76812	Medium	d__Bacteria	p__Proteobacteria	c__Alphaproteobacteria	o__Rhizobiales	f__Rhizobiaceae	g__Ochrobactrum_A	s__Ochrobactrum_A pseudogrignonense
MAG_183	Bean paste	Species_171	4510868	95.5348	2.68056	High	d__Bacteria	p__Proteobacteria	c__Gammaproteobacteria	o__Enterobacterales	f__Enterobacteriaceae	g__Leclercia	s__Leclercia adecarboxylata
MAG_184	Soy sauce	Species_110	2033153	66.3209	1.83215	Medium	d__Bacteria	p__Firmicutes_A	c__Clostridia	o__Peptostreptococcales	f__Natronincolaceae	g__Alkaliphilus_B	s__unknown22
MAG_185	Koumiss	Species_118	2491146	91.3687	2.64901	High	d__Bacteria	p__Actinobacteriota	c__Actinomycetia	o__Actinomycetales	f__Micrococcaceae	g__Rothia	s__Rothia sp002418375
MAG_186	Bean paste	Species_292	3507761	69.2917	4.80971	Medium	d__Bacteria	p__Firmicutes	c__Bacilli	o__Bacillales	f__Bacillaceae_C	g__Bacillus_U	s__Bacillus_U oleronius
MAG_187	Chinese liquor	Species_281	1458325	63.5316	1.87724	Medium	d__Bacteria	p__Firmicutes	c__Bacilli	o__Lactobacillales	f__Lactobacillaceae	g__Lacticaseibacillus	s__Lacticaseibacillus pantheris
MAG_188	Soy sauce	Species_223	2798090	97.1831	0	High	d__Bacteria	p__Firmicutes_A	c__Clostridia	o__Tissierellales	f__Clostridiisalibacteraceae	g__Clostridiisalibacter	s__Clostridiisalibacter paucivorans
MAG_189	Cheese	Species_277	2111207	57.4713	1.72414	Medium	d__Bacteria	p__Firmicutes	c__Bacilli	o__Lactobacillales	f__Streptococcaceae	g__Lactococcus	s__Lactococcus lactis
MAG_190	Coffee	Species_72	2214882	88.316	2.43574	Medium	d__Bacteria	p__Proteobacteria	c__Alphaproteobacteria	o__Acetobacterales	f__Acetobacteraceae	g__Acetobacter	s__Acetobacter sp002153485
MAG_191	Cheese	Species_227	1235060	68.1768	0.285154	Medium	d__Bacteria	p__Firmicutes	c__Bacilli	o__Lactobacillales	f__Vagococcaceae	g__Vagococcus	s__Vagococcus sp003462485
MAG_192	Chinese liquor	Species_45	1807870	97.6659	0.462963	High	d__Bacteria	p__Firmicutes	c__Bacilli	o__Lactobacillales	f__Lactobacillaceae	g__Pediococcus	s__Pediococcus acidilactici
MAG_193	Chinese liquor	Species_244	3274874	92.3426	3.66999	High	d__Bacteria	p__Firmicutes	c__Bacilli	o__Bacillales	f__Caldibacillaceae	g__Bacillus_J	s__Bacillus_J thermoamylovorans
MAG_194	Bean paste	Species_287	2261211	86.9757	3.80795	Medium	d__Bacteria	p__Firmicutes	c__Bacilli	o__Bacillales	f__Planococcaceae	g__Rummeliibacillus	s__Rummeliibacillus stabekisii
MAG_195	Kimchi	Species_12	954398	64.0483	1.16774	Medium	d__Bacteria	p__Firmicutes	c__Bacilli	o__Lactobacillales	f__Lactobacillaceae	g__Weissella	s__Weissella koreensis
MAG_196	Bean paste	Species_254	3801552	100	0.221787	High	d__Bacteria	p__Proteobacteria	c__Gammaproteobacteria	o__Pseudomonadales	f__Moraxellaceae	g__Acinetobacter	s__unknown145
MAG_197	Yoghurt	Species_180	2142533	55.8888	0.571669	Medium	d__Bacteria	p__Proteobacteria	c__Gammaproteobacteria	o__Enterobacterales	f__Enterobacteriaceae	g__Ewingella	s__unknown1
MAG_198	Chinese liquor	Species_282	1877112	83.2951	3.08225	Medium	d__Bacteria	p__Firmicutes	c__Bacilli	o__Lactobacillales	f__Lactobacillaceae	g__Lacticaseibacillus	s__Lacticaseibacillus sp004010095
MAG_199	Coffee	Species_102	2848261	83.0974	4.92403	Medium	d__Bacteria	p__Proteobacteria	c__Gammaproteobacteria	o__Xanthomonadales	f__Rhodanobacteraceae	g__Frateuria	s__unknown50
MAG_200	Coffee	Species_162	5234162	52.2257	8.62069	Medium	d__Bacteria	p__Proteobacteria	c__Gammaproteobacteria	o__Enterobacterales	f__Enterobacteriaceae	g__Tatumella	s__unknown47
MAG_201	Chinese liquor	Species_57	3429771	86.7743	1.45987	Medium	d__Bacteria	p__Firmicutes	c__Bacilli	o__Bacillales	f__Bacillaceae	g__Bacillus	s__Bacillus licheniformis
MAG_202	Bean paste	Species_133	1927874	63.7147	1.72414	Medium	d__Bacteria	p__Firmicutes	c__Bacilli	o__Lactobacillales	f__Enterococcaceae	g__Enterococcus_D	s__Enterococcus_D casseliflavus
MAG_203	Chinese liquor	Species_252	1595855	93.8333	3.28125	High	d__Bacteria	p__Firmicutes	c__Bacilli	o__Lactobacillales	f__Lactobacillaceae	g__Lactobacillus_G	s__Lactobacillus_G sp004359375
MAG_204	Yoghurt	Species_272	1860735	88.5007	2.04762	Medium	d__Bacteria	p__Firmicutes	c__Bacilli	o__Lactobacillales	f__Streptococcaceae	g__Lactococcus	s__Lactococcus raffinolactis_A
MAG_205	Nunu	Species_138	1451326	62.2517	1.3245	Medium	d__Bacteria	p__Actinobacteriota	c__Actinomycetia	o__Actinomycetales	f__Micrococcaceae	g__Rothia	s__Rothia kristinae
MAG_206	Cheese	Species_156	3598023	93.314	0	High	d__Bacteria	p__Actinobacteriota	c__Actinomycetia	o__Actinomycetales	f__Brevibacteriaceae	g__Brevibacterium	s__Brevibacterium casei
MAG_207	Milk kefir	Species_14	1626820	100	0	High	d__Bacteria	p__Firmicutes	c__Bacilli	o__Lactobacillales	f__Lactobacillaceae	g__Leuconostoc	s__Leuconostoc mesenteroides
MAG_208	Chinese liquor	Species_136	8127602	94.5129	3.5446	High	d__Bacteria	p__Actinobacteriota	c__Actinomycetia	o__Streptomycetales	f__Streptomycetaceae	g__Streptomyces	s__Streptomyces cacaoi
MAG_209	Cheese	Species_274	2206049	66.8809	1.72414	Medium	d__Bacteria	p__Firmicutes	c__Bacilli	o__Lactobacillales	f__Streptococcaceae	g__Lactococcus	s__Lactococcus lactis_E
MAG_210	Chilli paste	Species_99	3299296	88.1355	1.36701	Medium	d__Bacteria	p__Firmicutes	c__Bacilli	o__Bacillales	f__Bacillaceae	g__Bacillus	s__Bacillus velezensis
MAG_211	Coffee	Species_101	2508901	62.9049	9.38871	Medium	d__Bacteria	p__Proteobacteria	c__Gammaproteobacteria	o__Xanthomonadales	f__Xanthomonadaceae	g__Stenotrophomonas	s__Stenotrophomonas sp003086775
MAG_212	Sourdough	Species_47	1413061	92.6955	1.37419	High	d__Bacteria	p__Firmicutes	c__Bacilli	o__Lactobacillales	f__Lactobacillaceae	g__Pediococcus	s__Pediococcus pentosaceus
MAG_213	Kimchi	Species_22	1743349	54.3478	7.38636	Medium	d__Bacteria	p__Firmicutes	c__Bacilli	o__Lactobacillales	f__Lactobacillaceae	g__Latilactobacillus	s__Latilactobacillus curvatus
MAG_214	Bean paste	Species_276	2955212	97.231	2.45902	High	d__Bacteria	p__Firmicutes	c__Bacilli	o__Bacillales	f__Domibacillaceae	g__Bacillus_O	s__Bacillus_O smithii
MAG_215	Cheese	Species_108	3402355	91.9841	1.66667	High	d__Bacteria	p__Bacteroidota	c__Bacteroidia	o__Sphingobacteriales	f__Sphingobacteriaceae	g__Sphingobacterium	s__unknown95
MAG_216	Cheese	Species_52	2251253	97.9058	1.3089	High	d__Bacteria	p__Firmicutes	c__Bacilli	o__Lactobacillales	f__Lactobacillaceae	g__Companilactobacillus	s__Companilactobacillus futsaii
MAG_217	Kimchi	Species_22	1953607	69.3614	0	Medium	d__Bacteria	p__Firmicutes	c__Bacilli	o__Lactobacillales	f__Lactobacillaceae	g__Latilactobacillus	s__Latilactobacillus curvatus
MAG_218	Coffee	Species_16	2815157	80.3191	5.88527	Medium	d__Bacteria	p__Firmicutes	c__Bacilli	o__Lactobacillales	f__Lactobacillaceae	g__Leuconostoc	s__Leuconostoc pseudomesenteroides_A
MAG_219	Cheese	Species_170	5256892	50.1567	7.05329	Medium	d__Bacteria	p__Proteobacteria	c__Gammaproteobacteria	o__Enterobacterales	f__Enterobacteriaceae	g__Enterobacter	s__Enterobacter himalayensis
MAG_220	Chinese liquor	Species_126	2727397	53.9655	2.82651	Medium	d__Bacteria	p__Actinobacteriota	c__Actinomycetia	o__Actinomycetales	f__Dermabacteraceae	g__Brachybacterium	s__unknown72
MAG_221	Bean paste	Species_59	1885616	89.8098	2.44565	Medium	d__Bacteria	p__Firmicutes	c__Bacilli	o__Lactobacillales	f__Lactobacillaceae	g__Loigolactobacillus	s__Loigolactobacillus rennini
MAG_222	Cheese	Species_5	3083922	59.3851	8.48757	Medium	d__Bacteria	p__Firmicutes	c__Bacilli	o__Lactobacillales	f__Aerococcaceae	g__Facklamia_A	s__unknown108
MAG_223	Cheese	Species_37	1699863	92.3913	0.815217	High	d__Bacteria	p__Firmicutes	c__Bacilli	o__Lactobacillales	f__Lactobacillaceae	g__Paucilactobacillus	s__Paucilactobacillus nenjiangensis
MAG_224	Bean paste	Species_188	2307130	92.0931	3.75276	High	d__Bacteria	p__Firmicutes	c__Bacilli	o__Lactobacillales	f__Enterococcaceae	g__Tetragenococcus	s__Tetragenococcus halophilus
MAG_225	Cheese	Species_27	1956798	63.4185	2.28516	Medium	d__Bacteria	p__Firmicutes	c__Bacilli	o__Lactobacillales	f__Lactobacillaceae	g__Lentilactobacillus	s__Lentilactobacillus otakiensis
MAG_226	Cheese	Species_130	2778169	91.8603	2.05706	High	d__Bacteria	p__Actinobacteriota	c__Actinomycetia	o__Mycobacteriales	f__Mycobacteriaceae	g__Corynebacterium	s__Corynebacterium variabile
MAG_227	Cheese	Species_203	2469708	67.577	9.78724	Medium	d__Bacteria	p__Proteobacteria	c__Gammaproteobacteria	o__Pseudomonadales	f__Moraxellaceae	g__Psychrobacter	s__Psychrobacter piscatorii
MAG_228	Cheese	Species_122	1356905	53.2969	1.06117	Medium	d__Bacteria	p__Firmicutes	c__Bacilli	o__Lactobacillales	f__Enterococcaceae	g__Enterococcus	s__Enterococcus faecalis
MAG_229	Coffee	Species_92	4509961	71.2003	9.58385	Medium	d__Bacteria	p__Proteobacteria	c__Alphaproteobacteria	o__Rhizobiales	f__Rhizobiaceae	g__Ochrobactrum_A	s__Ochrobactrum_A pseudogrignonense
MAG_230	Coffee	Species_277	1918426	67.9895	4.16667	Medium	d__Bacteria	p__Firmicutes	c__Bacilli	o__Lactobacillales	f__Streptococcaceae	g__Lactococcus	s__Lactococcus lactis
MAG_231	Bean paste	Species_133	2215551	69.2013	3.53431	Medium	d__Bacteria	p__Firmicutes	c__Bacilli	o__Lactobacillales	f__Enterococcaceae	g__Enterococcus_D	s__Enterococcus_D casseliflavus
MAG_232	Bean paste	Species_244	3044548	90.3825	2.52732	High	d__Bacteria	p__Firmicutes	c__Bacilli	o__Bacillales	f__Caldibacillaceae	g__Bacillus_J	s__Bacillus_J thermoamylovorans
MAG_233	Cheese	Species_158	1535493	59.3301	9.03775	Medium	d__Bacteria	p__Proteobacteria	c__Gammaproteobacteria	o__Pseudomonadales	f__Pseudomonadaceae	g__Pseudomonas_E	s__unknown140
MAG_234	Cheese	Species_120	2504677	60.6335	4.37204	Medium	d__Bacteria	p__Actinobacteriota	c__Actinomycetia	o__Actinomycetales	f__Dermabacteraceae	g__Brachybacterium	s__Brachybacterium sp900163615
MAG_235	Coffee	Species_277	1638566	80.3026	3.04896	Medium	d__Bacteria	p__Firmicutes	c__Bacilli	o__Lactobacillales	f__Streptococcaceae	g__Lactococcus	s__Lactococcus lactis
MAG_236	Koumiss	Species_196	1499265	57.3715	1.24521	Medium	d__Bacteria	p__Proteobacteria	c__Gammaproteobacteria	o__Pseudomonadales	f__Moraxellaceae	g__Moraxella_A	s__unknown31
MAG_237	Koumiss	Species_238	2064495	96.1326	1.56538	High	d__Bacteria	p__Firmicutes	c__Bacilli	o__Staphylococcales	f__Staphylococcaceae	g__Macrococcus_B	s__Macrococcus_B caseolyticus
MAG_238	Milk kefir	Species_145	2844944	98.4581	0.220264	High	d__Bacteria	p__Actinobacteriota	c__Actinomycetia	o__Mycobacteriales	f__Mycobacteriaceae	g__Corynebacterium	s__Corynebacterium casei
MAG_239	Cheese	Species_130	2775878	93.1532	0.45045	High	d__Bacteria	p__Actinobacteriota	c__Actinomycetia	o__Mycobacteriales	f__Mycobacteriaceae	g__Corynebacterium	s__Corynebacterium variabile
MAG_240	Cheese	Species_145	2715368	89.7687	3.41095	Medium	d__Bacteria	p__Actinobacteriota	c__Actinomycetia	o__Mycobacteriales	f__Mycobacteriaceae	g__Corynebacterium	s__Corynebacterium casei
MAG_241	Cheese	Species_277	1402394	50	0	Medium	d__Bacteria	p__Firmicutes	c__Bacilli	o__Lactobacillales	f__Streptococcaceae	g__Lactococcus	s__Lactococcus lactis
MAG_242	Chinese liquor	Species_174	2334462	57.375	4.39325	Medium	d__Bacteria	p__Proteobacteria	c__Gammaproteobacteria	o__Enterobacterales	f__Enterobacteriaceae	g__Pantoea	s__Pantoea agglomerans
MAG_243	Cheese	Species_274	2584314	75.8621	6.89655	Medium	d__Bacteria	p__Firmicutes	c__Bacilli	o__Lactobacillales	f__Streptococcaceae	g__Lactococcus	s__Lactococcus lactis_E
MAG_244	Cheese	Species_269	1886505	75.6586	0.892077	Medium	d__Bacteria	p__Firmicutes	c__Bacilli	o__Lactobacillales	f__Streptococcaceae	g__Streptococcus	s__Streptococcus thermophilus
MAG_245	Cheese	Species_189	3521040	62.3051	5.28653	Medium	d__Bacteria	p__Proteobacteria	c__Gammaproteobacteria	o__Enterobacterales	f__Shewanellaceae	g__Shewanella	s__unknown92
MAG_246	Cocoa	Species_21	1323572	66.7614	3.06802	Medium	d__Bacteria	p__Firmicutes	c__Bacilli	o__Lactobacillales	f__Lactobacillaceae	g__Latilactobacillus	s__Latilactobacillus sakei
MAG_247	Koumiss	Species_170	3928018	86.6393	2.58983	Medium	d__Bacteria	p__Proteobacteria	c__Gammaproteobacteria	o__Enterobacterales	f__Enterobacteriaceae	g__Enterobacter	s__Enterobacter himalayensis
MAG_248	Milk kefir	Species_14	1726482	78.7413	1.35746	Medium	d__Bacteria	p__Firmicutes	c__Bacilli	o__Lactobacillales	f__Lactobacillaceae	g__Leuconostoc	s__Leuconostoc mesenteroides
MAG_249	Chinese liquor	Species_9	1429779	74.8778	8.48671	Medium	d__Bacteria	p__Firmicutes	c__Bacilli	o__Lactobacillales	f__Lactobacillaceae	g__Weissella	s__Weissella paramesenteroides
MAG_250	Cocoa	Species_75	1516086	58.0617	3.1576	Medium	d__Bacteria	p__Proteobacteria	c__Alphaproteobacteria	o__Acetobacterales	f__Acetobacteraceae	g__Acetobacter	s__Acetobacter pasteurianus
MAG_251	Cocoa	Species_75	2963932	90.4312	8.64616	Medium	d__Bacteria	p__Proteobacteria	c__Alphaproteobacteria	o__Acetobacterales	f__Acetobacteraceae	g__Acetobacter	s__Acetobacter pasteurianus
MAG_252	Cocoa	Species_74	3028382	94.9275	2.48756	High	d__Bacteria	p__Proteobacteria	c__Alphaproteobacteria	o__Acetobacterales	f__Acetobacteraceae	g__Acetobacter	s__Acetobacter senegalensis
MAG_253	Cocoa	Species_74	3154168	91.0862	1.78275	High	d__Bacteria	p__Proteobacteria	c__Alphaproteobacteria	o__Acetobacterales	f__Acetobacteraceae	g__Acetobacter	s__Acetobacter senegalensis
MAG_254	Cocoa	Species_262	4416728	57.0568	3.76798	Medium	d__Bacteria	p__Firmicutes	c__Bacilli	o__Bacillales	f__Bacillaceae_C	g__Bacillus_E	s__unknown65
MAG_255	Cocoa	Species_88	3493126	89.5593	0.915428	Medium	d__Bacteria	p__Firmicutes	c__Bacilli	o__Bacillales	f__Bacillaceae	g__Bacillus	s__Bacillus subtilis
MAG_256	Cocoa	Species_85	3526543	100	0.757576	High	d__Bacteria	p__Proteobacteria	c__Alphaproteobacteria	o__Caulobacterales	f__Caulobacteraceae	g__Brevundimonas	s__unknown64
MAG_257	Cheese	Species_272	1723237	87.1384	2.26415	Medium	d__Bacteria	p__Firmicutes	c__Bacilli	o__Lactobacillales	f__Streptococcaceae	g__Lactococcus	s__Lactococcus raffinolactis_A
MAG_258	Cheese	Species_44	2849616	99.0741	2.77778	High	d__Bacteria	p__Firmicutes	c__Bacilli	o__Lactobacillales	f__Lactobacillaceae	g__Lactiplantibacillus	s__Lactiplantibacillus plantarum
MAG_259	Cheese	Species_184	4221202	95.9912	0.88566	High	d__Bacteria	p__Proteobacteria	c__Gammaproteobacteria	o__Enterobacterales	f__Vibrionaceae	g__Vibrio	s__Vibrio toranzoniae
MAG_260	Cheese	Species_213	3488561	100	0.862069	High	d__Bacteria	p__Proteobacteria	c__Gammaproteobacteria	o__Pseudomonadales	f__Halomonadaceae	g__Halomonas	s__Halomonas sp900163645
MAG_261	Cheese	Species_22	1741772	96.7391	0	High	d__Bacteria	p__Firmicutes	c__Bacilli	o__Lactobacillales	f__Lactobacillaceae	g__Latilactobacillus	s__Latilactobacillus curvatus
MAG_262	Cheese	Species_229	2390347	87.5203	2.5	Medium	d__Bacteria	p__Firmicutes	c__Bacilli	o__Staphylococcales	f__Staphylococcaceae	g__Staphylococcus	s__Staphylococcus equorum
MAG_263	Chinese liquor	Species_11	1537465	73.4059	1.20271	Medium	d__Bacteria	p__Firmicutes	c__Bacilli	o__Lactobacillales	f__Lactobacillaceae	g__Weissella	s__Weissella confusa
MAG_264	Chinese liquor	Species_47	1421898	94.4117	3.77572	High	d__Bacteria	p__Firmicutes	c__Bacilli	o__Lactobacillales	f__Lactobacillaceae	g__Pediococcus	s__Pediococcus pentosaceus
MAG_265	Chinese liquor	Species_11	1072668	61.6093	2.05429	Medium	d__Bacteria	p__Firmicutes	c__Bacilli	o__Lactobacillales	f__Lactobacillaceae	g__Weissella	s__Weissella confusa
MAG_266	Chinese liquor	Species_47	1495251	93.7071	2.25823	High	d__Bacteria	p__Firmicutes	c__Bacilli	o__Lactobacillales	f__Lactobacillaceae	g__Pediococcus	s__Pediococcus pentosaceus
MAG_267	Chinese liquor	Species_44	2896222	77.1991	8.40755	Medium	d__Bacteria	p__Firmicutes	c__Bacilli	o__Lactobacillales	f__Lactobacillaceae	g__Lactiplantibacillus	s__Lactiplantibacillus plantarum
MAG_268	Chinese liquor	Species_9	1361321	82.7092	3.7572	Medium	d__Bacteria	p__Firmicutes	c__Bacilli	o__Lactobacillales	f__Lactobacillaceae	g__Weissella	s__Weissella paramesenteroides
MAG_269	Chinese liquor	Species_44	2866582	76.8332	7.17807	Medium	d__Bacteria	p__Firmicutes	c__Bacilli	o__Lactobacillales	f__Lactobacillaceae	g__Lactiplantibacillus	s__Lactiplantibacillus plantarum
MAG_270	Chinese liquor	Species_9	1610905	86.7105	3.74233	Medium	d__Bacteria	p__Firmicutes	c__Bacilli	o__Lactobacillales	f__Lactobacillaceae	g__Weissella	s__Weissella paramesenteroides
MAG_271	Chinese liquor	Species_11	1479140	80.9583	2.75686	Medium	d__Bacteria	p__Firmicutes	c__Bacilli	o__Lactobacillales	f__Lactobacillaceae	g__Weissella	s__Weissella confusa
MAG_272	Chinese liquor	Species_55	3085005	99.2147	2.72251	High	d__Bacteria	p__Firmicutes	c__Bacilli	o__Lactobacillales	f__Lactobacillaceae	g__Companilactobacillus	s__Companilactobacillus paralimentarius
MAG_273	Chinese liquor	Species_47	1189134	70.8464	0	Medium	d__Bacteria	p__Firmicutes	c__Bacilli	o__Lactobacillales	f__Lactobacillaceae	g__Pediococcus	s__Pediococcus pentosaceus
MAG_274	Chinese liquor	Species_290	1636954	98.0874	1.63934	High	d__Bacteria	p__Firmicutes	c__Bacilli	o__Lactobacillales	f__Lactobacillaceae	g__Limosilactobacillus	s__Limosilactobacillus fermentum
MAG_275	Chinese liquor	Species_255	2374319	92.3182	2.37736	High	d__Bacteria	p__Firmicutes	c__Bacilli	o__Bacillales	f__Bacillaceae_C	g__Bacillus_E	s__Bacillus_E coagulans
MAG_276	Chinese liquor	Species_44	3377793	61.4444	5.13932	Medium	d__Bacteria	p__Firmicutes	c__Bacilli	o__Lactobacillales	f__Lactobacillaceae	g__Lactiplantibacillus	s__Lactiplantibacillus plantarum
MAG_277	Milk kefir	Species_258	1147746	54.4923	0.887727	Medium	d__Bacteria	p__Firmicutes	c__Bacilli	o__Lactobacillales	f__Lactobacillaceae	g__Lactobacillus	s__Lactobacillus helveticus
MAG_278	Milk kefir	Species_26	2264284	99.25	0	High	d__Bacteria	p__Firmicutes	c__Bacilli	o__Lactobacillales	f__Lactobacillaceae	g__Lentilactobacillus	s__Lentilactobacillus kefiri
MAG_279	Bean paste	Species_292	4232046	67.7962	3.10457	Medium	d__Bacteria	p__Firmicutes	c__Bacilli	o__Bacillales	f__Bacillaceae_C	g__Bacillus_U	s__Bacillus_U oleronius
MAG_280	Bean paste	Species_14	1842649	100	0	High	d__Bacteria	p__Firmicutes	c__Bacilli	o__Lactobacillales	f__Lactobacillaceae	g__Leuconostoc	s__Leuconostoc mesenteroides
MAG_281	Bean paste	Species_68	3045312	66.7604	3.3664	Medium	d__Bacteria	p__Firmicutes	c__Bacilli	o__Bacillales	f__Bacillaceae	g__Bacillus	s__Bacillus paralicheniformis
MAG_282	Bean paste	Species_99	3693479	73.6842	4.38596	Medium	d__Bacteria	p__Firmicutes	c__Bacilli	o__Bacillales	f__Bacillaceae	g__Bacillus	s__Bacillus velezensis
MAG_283	Bean paste	Species_77	3687744	54.6238	3.44828	Medium	d__Bacteria	p__Firmicutes	c__Bacilli	o__Bacillales	f__Bacillaceae	g__Bacillus	s__Bacillus glycinifermentans
MAG_284	Bean paste	Species_2	3403108	67.8896	4.43771	Medium	d__Bacteria	p__Firmicutes	c__Bacilli	o__Lactobacillales	f__Brochotrichaceae	g__Brochothrix	s__unknown148
MAG_285	Bean paste	Species_221	3144189	100	1.02564	High	d__Bacteria	p__Firmicutes	c__Bacilli	o__Thermoactinomycetales	f__Thermoactinomycetaceae	g__Kroppenstedtia	s__unknown149
MAG_286	Bean paste	Species_46	5430501	79.3103	9.48276	Medium	d__Bacteria	p__Firmicutes	c__Bacilli	o__Bacillales	f__Bacillaceae	g__Bacillus	s__Bacillus sonorensis
MAG_287	Bean paste	Species_99	4141791	97.7331	8.26623	Medium	d__Bacteria	p__Firmicutes	c__Bacilli	o__Bacillales	f__Bacillaceae	g__Bacillus	s__Bacillus velezensis
MAG_288	Bean paste	Species_255	2819021	98.6339	1.48972	High	d__Bacteria	p__Firmicutes	c__Bacilli	o__Bacillales	f__Bacillaceae_C	g__Bacillus_E	s__Bacillus_E coagulans
MAG_289	Bean paste	Species_177	2509467	96.6397	2.36135	High	d__Bacteria	p__Firmicutes	c__Bacilli	o__Lactobacillales	f__Enterococcaceae	g__Enterococcus_B	s__Enterococcus_B faecium_B
MAG_290	Bean paste	Species_88	3264467	79.599	1.37959	Medium	d__Bacteria	p__Firmicutes	c__Bacilli	o__Bacillales	f__Bacillaceae	g__Bacillus	s__Bacillus subtilis
MAG_291	Nunu	Species_271	1972612	98.9388	2.1564	High	d__Bacteria	p__Firmicutes	c__Bacilli	o__Lactobacillales	f__Streptococcaceae	g__Streptococcus	s__Streptococcus parasuis
MAG_292	Nunu	Species_253	1790368	56.7288	1.52588	Medium	d__Bacteria	p__Proteobacteria	c__Gammaproteobacteria	o__Pseudomonadales	f__Moraxellaceae	g__Acinetobacter	s__Acinetobacter baumannii
MAG_293	Nunu	Species_164	4244780	67.2414	0	Medium	d__Bacteria	p__Proteobacteria	c__Gammaproteobacteria	o__Enterobacterales	f__Enterobacteriaceae	g__Escherichia	s__Escherichia flexneri
MAG_294	Nunu	Species_267	1646465	94.382	0	High	d__Bacteria	p__Firmicutes	c__Bacilli	o__Lactobacillales	f__Streptococcaceae	g__Streptococcus	s__Streptococcus infantarius
MAG_295	Nunu	Species_165	2833219	63.8082	1.65298	Medium	d__Bacteria	p__Proteobacteria	c__Gammaproteobacteria	o__Enterobacterales	f__Enterobacteriaceae	g__Klebsiella	s__Klebsiella pneumoniae
MAG_296	Nunu	Species_253	1935014	62.8899	1.11492	Medium	d__Bacteria	p__Proteobacteria	c__Gammaproteobacteria	o__Pseudomonadales	f__Moraxellaceae	g__Acinetobacter	s__Acinetobacter baumannii
MAG_297	Nunu	Species_165	5903521	99.2262	4.5355	High	d__Bacteria	p__Proteobacteria	c__Gammaproteobacteria	o__Enterobacterales	f__Enterobacteriaceae	g__Klebsiella	s__Klebsiella pneumoniae
MAG_298	Nunu	Species_277	2327074	100	1.0101	High	d__Bacteria	p__Firmicutes	c__Bacilli	o__Lactobacillales	f__Streptococcaceae	g__Lactococcus	s__Lactococcus lactis
MAG_299	Nunu	Species_44	3032022	91.7712	8.68339	Medium	d__Bacteria	p__Firmicutes	c__Bacilli	o__Lactobacillales	f__Lactobacillaceae	g__Lactiplantibacillus	s__Lactiplantibacillus plantarum
MAG_300	Nunu	Species_263	2254336	61.25	5.60065	Medium	d__Bacteria	p__Firmicutes	c__Bacilli	o__Bacillales	f__Bacillaceae_G	g__Bacillus_A	s__Bacillus_A cereus
MAG_301	Nunu	Species_138	1526171	59.5553	2.70419	Medium	d__Bacteria	p__Actinobacteriota	c__Actinomycetia	o__Actinomycetales	f__Micrococcaceae	g__Rothia	s__Rothia kristinae
MAG_302	Nunu	Species_11	2051373	60.9696	0.977761	Medium	d__Bacteria	p__Firmicutes	c__Bacilli	o__Lactobacillales	f__Lactobacillaceae	g__Weissella	s__Weissella confusa
MAG_303	Nunu	Species_268	2174456	97.5478	5.71083	Medium	d__Bacteria	p__Firmicutes	c__Bacilli	o__Lactobacillales	f__Streptococcaceae	g__Streptococcus	s__unknown28
MAG_304	Milk kefir	Species_258	1287116	64.6634	0.757576	Medium	d__Bacteria	p__Firmicutes	c__Bacilli	o__Lactobacillales	f__Lactobacillaceae	g__Lactobacillus	s__Lactobacillus helveticus
MAG_305	Milk kefir	Species_259	1979026	67.8736	7.99373	Medium	d__Bacteria	p__Firmicutes	c__Bacilli	o__Lactobacillales	f__Lactobacillaceae	g__Lactobacillus	s__Lactobacillus kefiranofaciens
MAG_306	Kombucha	Species_66	2364380	66.6667	9.48276	Medium	d__Bacteria	p__Proteobacteria	c__Alphaproteobacteria	o__Acetobacterales	f__Acetobacteraceae	g__Komagataeibacter	s__Komagataeibacter rhaeticus
MAG_307	Kombucha	Species_95	3405625	69.6908	3.70757	Medium	d__Bacteria	p__Proteobacteria	c__Alphaproteobacteria	o__Rhizobiales	f__Rhizobiaceae	g__Mesorhizobium	s__Mesorhizobium sp001705425
MAG_308	Kombucha	Species_61	1755093	78.1394	1.48305	Medium	d__Bacteria	p__Deinococcota	c__Deinococci	o__Deinococcales	f__Thermaceae	g__Thermus	s__Thermus scotoductus
MAG_309	Cheese	Species_242	1665218	72.9279	1.79855	Medium	d__Bacteria	p__Firmicutes	c__Bacilli	o__Bacillales	f__Anoxybacillaceae	g__Geobacillus	s__Geobacillus stearothermophilus
MAG_310	Cheese	Species_60	1247867	66.8079	0.423729	Medium	d__Bacteria	p__Deinococcota	c__Deinococci	o__Deinococcales	f__Thermaceae	g__Thermus	s__Thermus parvatiensis
MAG_311	Cheese	Species_231	2396611	58.6207	3.44828	Medium	d__Bacteria	p__Firmicutes	c__Bacilli	o__Staphylococcales	f__Staphylococcaceae	g__Staphylococcus	s__Staphylococcus saprophyticus
MAG_312	Cheese	Species_253	3453700	99.726	0.0456621	High	d__Bacteria	p__Proteobacteria	c__Gammaproteobacteria	o__Pseudomonadales	f__Moraxellaceae	g__Acinetobacter	s__Acinetobacter baumannii
MAG_313	Cheese	Species_231	2530825	99.4444	0	High	d__Bacteria	p__Firmicutes	c__Bacilli	o__Staphylococcales	f__Staphylococcaceae	g__Staphylococcus	s__Staphylococcus saprophyticus
MAG_314	Cheese	Species_240	1867443	83.0274	0.0224719	Medium	d__Bacteria	p__Firmicutes	c__Bacilli	o__Bacillales	f__Anoxybacillaceae	g__Anoxybacillus	s__Anoxybacillus thermocopriae
MAG_315	Cheese	Species_157	3342340	96.374	0	High	d__Bacteria	p__Actinobacteriota	c__Actinomycetia	o__Actinomycetales	f__Micrococcaceae	g__Glutamicibacter	s__Glutamicibacter arilaitensis
MAG_316	Cheese	Species_284	2783037	99.1848	0	High	d__Bacteria	p__Firmicutes	c__Bacilli	o__Lactobacillales	f__Lactobacillaceae	g__Lacticaseibacillus	s__Lacticaseibacillus paracasei
MAG_317	Cheese	Species_130	3029626	98.8739	0.600601	High	d__Bacteria	p__Actinobacteriota	c__Actinomycetia	o__Mycobacteriales	f__Mycobacteriaceae	g__Corynebacterium	s__Corynebacterium variabile
MAG_318	Cheese	Species_153	2518792	51.1628	1.27907	Medium	d__Bacteria	p__Actinobacteriota	c__Actinomycetia	o__Actinomycetales	f__Brevibacteriaceae	g__Brevibacterium	s__unknown125
MAG_319	Cheese	Species_232	2736890	99.4444	1.94444	High	d__Bacteria	p__Firmicutes	c__Bacilli	o__Staphylococcales	f__Staphylococcaceae	g__Staphylococcus	s__Staphylococcus xylosus
MAG_320	Cheese	Species_148	4002801	100	0	High	d__Bacteria	p__Actinobacteriota	c__Actinomycetia	o__Actinomycetales	f__Brevibacteriaceae	g__Brevibacterium	s__Brevibacterium aurantiacum
MAG_321	Cheese	Species_200	3361669	99.7253	0.618132	High	d__Bacteria	p__Proteobacteria	c__Gammaproteobacteria	o__Pseudomonadales	f__Moraxellaceae	g__Psychrobacter	s__Psychrobacter cibarius
MAG_322	Cheese	Species_152	3635045	98.8372	3.48837	High	d__Bacteria	p__Actinobacteriota	c__Actinomycetia	o__Actinomycetales	f__Brevibacteriaceae	g__Brevibacterium	s__Brevibacterium linens
MAG_323	Cheese	Species_157	3595694	99.7379	0	High	d__Bacteria	p__Actinobacteriota	c__Actinomycetia	o__Actinomycetales	f__Micrococcaceae	g__Glutamicibacter	s__Glutamicibacter arilaitensis
MAG_324	Cheese	Species_258	1597059	88.0067	0	Medium	d__Bacteria	p__Firmicutes	c__Bacilli	o__Lactobacillales	f__Lactobacillaceae	g__Lactobacillus	s__Lactobacillus helveticus
MAG_325	Cheese	Species_127	2269735	94.7368	0	High	d__Bacteria	p__Actinobacteriota	c__Actinomycetia	o__Propionibacteriales	f__Propionibacteriaceae	g__Propionibacterium	s__Propionibacterium freudenreichii
MAG_326	Coffee	Species_72	2034858	80.6525	3.95522	Medium	d__Bacteria	p__Proteobacteria	c__Alphaproteobacteria	o__Acetobacterales	f__Acetobacteraceae	g__Acetobacter	s__Acetobacter sp002153485
MAG_327	Coffee	Species_102	2683884	79.1944	4.95731	Medium	d__Bacteria	p__Proteobacteria	c__Gammaproteobacteria	o__Xanthomonadales	f__Rhodanobacteraceae	g__Frateuria	s__unknown54
MAG_328	Coffee	Species_94	3927980	73.836	4.68288	Medium	d__Bacteria	p__Proteobacteria	c__Alphaproteobacteria	o__Rhizobiales	f__Rhizobiaceae	g__Agrobacterium	s__Agrobacterium rhizogenes_B
MAG_329	Coffee	Species_94	3287469	64.6659	2.32713	Medium	d__Bacteria	p__Proteobacteria	c__Alphaproteobacteria	o__Rhizobiales	f__Rhizobiaceae	g__Agrobacterium	s__Agrobacterium rhizogenes_B
MAG_330	Coffee	Species_137	4208344	100	1.25241	High	d__Bacteria	p__Actinobacteriota	c__Actinomycetia	o__Actinomycetales	f__Cellulomonadaceae	g__Cellulosimicrobium	s__Cellulosimicrobium funkei
MAG_331	Coffee	Species_163	2043018	51.7241	6.89655	Medium	d__Bacteria	p__Proteobacteria	c__Gammaproteobacteria	o__Enterobacterales	f__Enterobacteriaceae	g__Pectobacterium	s__Pectobacterium brasiliense
MAG_332	Coffee	Species_102	2670464	79.709	5.33882	Medium	d__Bacteria	p__Proteobacteria	c__Gammaproteobacteria	o__Xanthomonadales	f__Rhodanobacteraceae	g__Frateuria	s__unknown55
MAG_333	Coffee	Species_96	2616114	51.8966	0	Medium	d__Bacteria	p__Proteobacteria	c__Gammaproteobacteria	o__Pseudomonadales	f__Pseudomonadaceae	g__Pseudomonas_E	s__Pseudomonas_E parafulva
MAG_334	Coffee	Species_286	2844712	97.7312	4.14485	High	d__Bacteria	p__Firmicutes	c__Bacilli	o__Lactobacillales	f__Lactobacillaceae	g__Lacticaseibacillus	s__unknown51
MAG_335	Coffee	Species_102	2809887	80.4136	4.1348	Medium	d__Bacteria	p__Proteobacteria	c__Gammaproteobacteria	o__Xanthomonadales	f__Rhodanobacteraceae	g__Frateuria	s__unknown53
MAG_336	Coffee	Species_42	1515727	62.4578	3.50996	Medium	d__Bacteria	p__Firmicutes	c__Bacilli	o__Lactobacillales	f__Lactobacillaceae	g__Paucilactobacillus	s__Paucilactobacillus vaccinostercus
MAG_337	Coffee	Species_295	3724910	58.0874	6.90818	Medium	d__Bacteria	p__Firmicutes	c__Bacilli	o__Lactobacillales	f__Lactobacillaceae	g__Liquorilactobacillus	s__unknown48
MAG_338	Coffee	Species_295	2334737	57.5632	2.39965	Medium	d__Bacteria	p__Firmicutes	c__Bacilli	o__Lactobacillales	f__Lactobacillaceae	g__Liquorilactobacillus	s__unknown57
MAG_339	Coffee	Species_73	2185382	54.8851	1.72414	Medium	d__Bacteria	p__Proteobacteria	c__Alphaproteobacteria	o__Acetobacterales	f__Acetobacteraceae	g__Acetobacter	s__Acetobacter orientalis
MAG_340	Coffee	Species_297	1424385	56.3168	8.29743	Medium	d__Bacteria	p__Firmicutes	c__Bacilli	o__Lactobacillales	f__Lactobacillaceae	g__Leuconostoc	s__Leuconostoc fallax
MAG_341	Coffee	Species_42	927588	66.3192	3.44203	Medium	d__Bacteria	p__Firmicutes	c__Bacilli	o__Lactobacillales	f__Lactobacillaceae	g__Paucilactobacillus	s__Paucilactobacillus vaccinostercus
MAG_342	Coffee	Species_228	1560889	87.0905	2.42138	Medium	d__Bacteria	p__Firmicutes	c__Bacilli	o__Lactobacillales	f__Streptococcaceae	g__Lactococcus	s__unknown60
MAG_343	Coffee	Species_273	1234185	68.624	1.44654	Medium	d__Bacteria	p__Firmicutes	c__Bacilli	o__Lactobacillales	f__Streptococcaceae	g__Lactococcus	s__Lactococcus chungangensis
MAG_344	Coffee	Species_297	2079923	84.8767	4.94764	Medium	d__Bacteria	p__Firmicutes	c__Bacilli	o__Lactobacillales	f__Lactobacillaceae	g__Leuconostoc	s__Leuconostoc fallax
MAG_345	Coffee	Species_102	2100272	63.0274	4.98917	Medium	d__Bacteria	p__Proteobacteria	c__Gammaproteobacteria	o__Xanthomonadales	f__Rhodanobacteraceae	g__Frateuria	s__unknown58
MAG_346	Coffee	Species_295	2616520	73.0088	3.44677	Medium	d__Bacteria	p__Firmicutes	c__Bacilli	o__Lactobacillales	f__Lactobacillaceae	g__Liquorilactobacillus	s__unknown56
MAG_347	Coffee	Species_297	1833311	85.7763	5.37046	Medium	d__Bacteria	p__Firmicutes	c__Bacilli	o__Lactobacillales	f__Lactobacillaceae	g__Leuconostoc	s__Leuconostoc fallax
MAG_348	Coffee	Species_72	1317154	58.5561	0.66335	Medium	d__Bacteria	p__Proteobacteria	c__Alphaproteobacteria	o__Acetobacterales	f__Acetobacteraceae	g__Acetobacter	s__Acetobacter sp002153485
MAG_349	Milk kefir	Species_75	2002730	97.5124	0	High	d__Bacteria	p__Proteobacteria	c__Alphaproteobacteria	o__Acetobacterales	f__Acetobacteraceae	g__Acetobacter	s__Acetobacter pasteurianus
MAG_350	Milk kefir	Species_14	1513001	99.4709	0	High	d__Bacteria	p__Firmicutes	c__Bacilli	o__Lactobacillales	f__Lactobacillaceae	g__Leuconostoc	s__Leuconostoc mesenteroides
MAG_351	Milk kefir	Species_269	1505601	92.6669	0.742358	High	d__Bacteria	p__Firmicutes	c__Bacilli	o__Lactobacillales	f__Streptococcaceae	g__Streptococcus	s__Streptococcus thermophilus
MAG_352	Milk kefir	Species_218	4614697	97.3585	0.188679	High	d__Bacteria	p__Bacteroidota	c__Bacteroidia	o__Bacteroidales	f__Bacteroidaceae	g__Phocaeicola	s__Phocaeicola vulgatus
MAG_353	Milk kefir	Species_284	2640655	99.4565	0	High	d__Bacteria	p__Firmicutes	c__Bacilli	o__Lactobacillales	f__Lactobacillaceae	g__Lacticaseibacillus	s__Lacticaseibacillus paracasei
MAG_354	Milk kefir	Species_112	2152613	100	0	High	d__Bacteria	p__Actinobacteriota	c__Actinomycetia	o__Actinomycetales	f__Bifidobacteriaceae	g__Bifidobacterium	s__Bifidobacterium adolescentis
MAG_355	Milk kefir	Species_290	1723069	98.6339	0	High	d__Bacteria	p__Firmicutes	c__Bacilli	o__Lactobacillales	f__Lactobacillaceae	g__Limosilactobacillus	s__Limosilactobacillus fermentum
MAG_356	Milk kefir	Species_70	2833513	98.5075	0	High	d__Bacteria	p__Proteobacteria	c__Alphaproteobacteria	o__Acetobacterales	f__Acetobacteraceae	g__Komagataeibacter	s__Komagataeibacter medellinensis
MAG_357	Milk kefir	Species_259	1260161	78.5714	0	Medium	d__Bacteria	p__Firmicutes	c__Bacilli	o__Lactobacillales	f__Lactobacillaceae	g__Lactobacillus	s__Lactobacillus kefiranofaciens
MAG_358	Milk kefir	Species_291	1549697	87.8338	0.18315	Medium	d__Bacteria	p__Firmicutes	c__Bacilli	o__Lactobacillales	f__Lactobacillaceae	g__Limosilactobacillus	s__Limosilactobacillus reuteri
MAG_359	Milk kefir	Species_259	1206935	65.0162	4.65368	Medium	d__Bacteria	p__Firmicutes	c__Bacilli	o__Lactobacillales	f__Lactobacillaceae	g__Lactobacillus	s__Lactobacillus kefiranofaciens
MAG_360	Kimchi	Species_22	5225091	52.6016	8.34239	Medium	d__Bacteria	p__Firmicutes	c__Bacilli	o__Lactobacillales	f__Lactobacillaceae	g__Latilactobacillus	s__Latilactobacillus curvatus
MAG_361	Kimchi	Species_22	6029714	60.7065	7.2192	Medium	d__Bacteria	p__Firmicutes	c__Bacilli	o__Lactobacillales	f__Lactobacillaceae	g__Latilactobacillus	s__Latilactobacillus curvatus
MAG_362	Kimchi	Species_22	2105474	69.2029	0.398786	Medium	d__Bacteria	p__Firmicutes	c__Bacilli	o__Lactobacillales	f__Lactobacillaceae	g__Latilactobacillus	s__Latilactobacillus curvatus
MAG_363	Kombucha	Species_64	3137303	99.5025	0.497512	High	d__Bacteria	p__Proteobacteria	c__Alphaproteobacteria	o__Acetobacterales	f__Acetobacteraceae	g__Komagataeibacter	s__Komagataeibacter entanii
MAG_364	Kombucha	Species_90	4135315	94.8718	2.5641	High	d__Bacteria	p__Acidobacteriota	c__Acidobacteriae	o__Bryobacterales	f__Bryobacteraceae	g__UBA690	s__unknown32
MAG_365	Kombucha	Species_66	2715693	96.5455	0	High	d__Bacteria	p__Proteobacteria	c__Alphaproteobacteria	o__Acetobacterales	f__Acetobacteraceae	g__Komagataeibacter	s__Komagataeibacter rhaeticus
MAG_366	Kombucha	Species_241	2539941	65.0418	7.55696	Medium	d__Bacteria	p__Firmicutes	c__Bacilli	o__Bacillales	f__Anoxybacillaceae	g__Anoxybacillus	s__unknown37
MAG_367	Kombucha	Species_80	3737082	51.7925	4.34477	Medium	d__Bacteria	p__Proteobacteria	c__Alphaproteobacteria	o__Rhizobiales	f__Xanthobacteraceae	g__Afipia	s__unknown33
MAG_368	Kombucha	Species_104	3368268	100	1.09034	High	d__Bacteria	p__Proteobacteria	c__Gammaproteobacteria	o__Burkholderiales	f__Burkholderiaceae	g__Schlegelella	s__unknown35
MAG_369	Yoghurt	Species_269	1747616	99.8908	0.691412	High	d__Bacteria	p__Firmicutes	c__Bacilli	o__Lactobacillales	f__Streptococcaceae	g__Streptococcus	s__Streptococcus thermophilus
MAG_370	Yoghurt	Species_269	1683300	97.2707	0.291121	High	d__Bacteria	p__Firmicutes	c__Bacilli	o__Lactobacillales	f__Streptococcaceae	g__Streptococcus	s__Streptococcus thermophilus
MAG_371	Wine	Species_105	6195076	99.8832	0.992991	High	d__Bacteria	p__Proteobacteria	c__Gammaproteobacteria	o__Burkholderiales	f__Burkholderiaceae	g__Pelomonas	s__unknown5
MAG_372	Wine	Species_109	4415839	94.4919	7.35992	Medium	d__Bacteria	p__Cyanobacteria	c__Sericytochromatia	o__S15B-MN24	f__UBA4093	g__unknown1	s__unknown7
MAG_373	Wine	Species_270	7803143	60.7548	8.93079	Medium	d__Bacteria	p__Firmicutes	c__Bacilli	o__Lactobacillales	f__Streptococcaceae	g__Streptococcus	s__Streptococcus sp003521145
MAG_374	Wine	Species_106	5256830	65.0741	7.92239	Medium	d__Bacteria	p__Proteobacteria	c__Gammaproteobacteria	o__Burkholderiales	f__Burkholderiaceae	g__Ralstonia	s__unknown6
MAG_375	Cheese	Species_17	1684672	100	0	High	d__Bacteria	p__Firmicutes	c__Bacilli	o__Lactobacillales	f__Lactobacillaceae	g__Leuconostoc	s__Leuconostoc pseudomesenteroides
MAG_376	Cheese	Species_22	1842458	76.0194	7.90965	Medium	d__Bacteria	p__Firmicutes	c__Bacilli	o__Lactobacillales	f__Lactobacillaceae	g__Latilactobacillus	s__Latilactobacillus curvatus
MAG_377	Cheese	Species_123	1964543	56.7816	9.48276	Medium	d__Bacteria	p__Actinobacteriota	c__Actinomycetia	o__Actinomycetales	f__Dermabacteraceae	g__Brachybacterium	s__unknown132
MAG_378	Cheese	Species_274	1722793	62.805	4.94799	Medium	d__Bacteria	p__Firmicutes	c__Bacilli	o__Lactobacillales	f__Streptococcaceae	g__Lactococcus	s__Lactococcus lactis_E
MAG_379	Cheese	Species_284	2112813	74.1406	1.71753	Medium	d__Bacteria	p__Firmicutes	c__Bacilli	o__Lactobacillales	f__Lactobacillaceae	g__Lacticaseibacillus	s__Lacticaseibacillus paracasei
MAG_380	Cheese	Species_274	2414161	99.2453	0.943396	High	d__Bacteria	p__Firmicutes	c__Bacilli	o__Lactobacillales	f__Streptococcaceae	g__Lactococcus	s__Lactococcus lactis_E
MAG_381	Cheese	Species_277	3133272	62.6437	3.44828	Medium	d__Bacteria	p__Firmicutes	c__Bacilli	o__Lactobacillales	f__Streptococcaceae	g__Lactococcus	s__Lactococcus lactis
MAG_382	Cheese	Species_274	1831951	60.0575	1.72414	Medium	d__Bacteria	p__Firmicutes	c__Bacilli	o__Lactobacillales	f__Streptococcaceae	g__Lactococcus	s__Lactococcus lactis_E
MAG_383	Cheese	Species_18	3168411	96.7785	0.549451	High	d__Bacteria	p__Proteobacteria	c__Gammaproteobacteria	o__Pseudomonadales	f__Moraxellaceae	g__Psychrobacter	s__Psychrobacter glacincola
MAG_384	Cheese	Species_278	3165031	80.6812	5.34143	Medium	d__Bacteria	p__Proteobacteria	c__Gammaproteobacteria	o__Pseudomonadales	f__Moraxellaceae	g__Psychrobacter	s__unknown104
MAG_385	Cheese	Species_290	1572591	96.9945	0.546448	High	d__Bacteria	p__Firmicutes	c__Bacilli	o__Lactobacillales	f__Lactobacillaceae	g__Limosilactobacillus	s__Limosilactobacillus fermentum
MAG_386	Cheese	Species_277	2472468	100	0.283019	High	d__Bacteria	p__Firmicutes	c__Bacilli	o__Lactobacillales	f__Streptococcaceae	g__Lactococcus	s__Lactococcus lactis
MAG_387	Cheese	Species_43	2963032	98.6626	3.08642	High	d__Bacteria	p__Firmicutes	c__Bacilli	o__Lactobacillales	f__Lactobacillaceae	g__Lactiplantibacillus	s__Lactiplantibacillus paraplantarum
MAG_388	Cheese	Species_36	1765046	90.1029	1.90217	High	d__Bacteria	p__Firmicutes	c__Bacilli	o__Lactobacillales	f__Lactobacillaceae	g__Paucilactobacillus	s__Paucilactobacillus wasatchensis
MAG_389	Cheese	Species_277	1829245	73.7059	8.29266	Medium	d__Bacteria	p__Firmicutes	c__Bacilli	o__Lactobacillales	f__Streptococcaceae	g__Lactococcus	s__Lactococcus lactis
MAG_390	Cheese	Species_284	2264670	85.6492	3.05151	Medium	d__Bacteria	p__Firmicutes	c__Bacilli	o__Lactobacillales	f__Lactobacillaceae	g__Lacticaseibacillus	s__Lacticaseibacillus paracasei
MAG_391	Cheese	Species_277	1778792	57.4713	0	Medium	d__Bacteria	p__Firmicutes	c__Bacilli	o__Lactobacillales	f__Streptococcaceae	g__Lactococcus	s__Lactococcus lactis
MAG_392	Cheese	Species_269	1736661	99.5997	0.14556	High	d__Bacteria	p__Firmicutes	c__Bacilli	o__Lactobacillales	f__Streptococcaceae	g__Streptococcus	s__Streptococcus thermophilus
MAG_393	Cheese	Species_277	1163181	68.1034	5.17241	Medium	d__Bacteria	p__Firmicutes	c__Bacilli	o__Lactobacillales	f__Streptococcaceae	g__Lactococcus	s__Lactococcus lactis
MAG_394	Cheese	Species_212	1588710	51.7241	6.03448	Medium	d__Bacteria	p__Proteobacteria	c__Gammaproteobacteria	o__Pseudomonadales	f__Halomonadaceae	g__Halomonas	s__Halomonas sp002332255
MAG_395	Cheese	Species_277	2218530	100	0	High	d__Bacteria	p__Firmicutes	c__Bacilli	o__Lactobacillales	f__Streptococcaceae	g__Lactococcus	s__Lactococcus lactis
MAG_396	Cheese	Species_277	2238838	67.8161	1.72414	Medium	d__Bacteria	p__Firmicutes	c__Bacilli	o__Lactobacillales	f__Streptococcaceae	g__Lactococcus	s__Lactococcus lactis
MAG_397	Cheese	Species_274	1477850	53.3278	1.39827	Medium	d__Bacteria	p__Firmicutes	c__Bacilli	o__Lactobacillales	f__Streptococcaceae	g__Lactococcus	s__Lactococcus lactis_E
MAG_398	Cheese	Species_211	1619570	53.1713	1.77802	Medium	d__Bacteria	p__Proteobacteria	c__Gammaproteobacteria	o__Pseudomonadales	f__Halomonadaceae	g__Halomonas	s__unknown139
MAG_399	Cheese	Species_274	1569210	62.1726	3.74214	Medium	d__Bacteria	p__Firmicutes	c__Bacilli	o__Lactobacillales	f__Streptococcaceae	g__Lactococcus	s__Lactococcus lactis_E
MAG_400	Cheese	Species_274	2610346	91.1222	3.27044	High	d__Bacteria	p__Firmicutes	c__Bacilli	o__Lactobacillales	f__Streptococcaceae	g__Lactococcus	s__Lactococcus lactis_E
MAG_401	Cheese	Species_258	1639779	79.9155	2.18418	Medium	d__Bacteria	p__Firmicutes	c__Bacilli	o__Lactobacillales	f__Lactobacillaceae	g__Lactobacillus	s__Lactobacillus helveticus
MAG_402	Cheese	Species_14	1680251	51.3933	9.75849	Medium	d__Bacteria	p__Firmicutes	c__Bacilli	o__Lactobacillales	f__Lactobacillaceae	g__Leuconostoc	s__Leuconostoc mesenteroides
MAG_403	Cheese	Species_274	2436968	98.9623	1.50943	High	d__Bacteria	p__Firmicutes	c__Bacilli	o__Lactobacillales	f__Streptococcaceae	g__Lactococcus	s__Lactococcus lactis_E
MAG_404	Cheese	Species_203	2187362	68.1437	6.31618	Medium	d__Bacteria	p__Proteobacteria	c__Gammaproteobacteria	o__Pseudomonadales	f__Moraxellaceae	g__Psychrobacter	s__Psychrobacter piscatorii
MAG_405	Cheese	Species_249	2304778	96.7603	1.58352	High	d__Bacteria	p__Firmicutes	c__Bacilli	o__Lactobacillales	f__Carnobacteriaceae	g__Marinilactibacillus	s__Marinilactibacillus psychrotolerans
MAG_406	Cheese	Species_248	3040090	100	0.505051	High	d__Bacteria	p__Proteobacteria	c__Gammaproteobacteria	o__Enterobacterales	f__Alteromonadaceae	g__Idiomarina	s__unknown111
MAG_407	Cheese	Species_193	3300652	66.1704	4.17683	Medium	d__Bacteria	p__Proteobacteria	c__Gammaproteobacteria	o__Enterobacterales	f__Alteromonadaceae	g__Pseudoalteromonas	s__Pseudoalteromonas distincta
MAG_408	Cheese	Species_192	3524814	60.4023	9.48276	Medium	d__Bacteria	p__Proteobacteria	c__Gammaproteobacteria	o__Enterobacterales	f__Alteromonadaceae	g__Pseudoalteromonas	s__Pseudoalteromonas prydzensis
MAG_409	Cheese	Species_275	2003062	51.0188	7.75862	Medium	d__Bacteria	p__Proteobacteria	c__Gammaproteobacteria	o__Pseudomonadales	f__Moraxellaceae	g__Psychrobacter	s__unknown131
MAG_410	Cheese	Species_212	1474576	51.7241	6.89655	Medium	d__Bacteria	p__Proteobacteria	c__Gammaproteobacteria	o__Pseudomonadales	f__Halomonadaceae	g__Halomonas	s__Halomonas sp002332255
MAG_411	Cheese	Species_277	2207093	93.9216	1.45202	High	d__Bacteria	p__Firmicutes	c__Bacilli	o__Lactobacillales	f__Streptococcaceae	g__Lactococcus	s__Lactococcus lactis
MAG_412	Cheese	Species_243	1619827	63.7086	9.05077	Medium	d__Bacteria	p__Firmicutes	c__Bacilli	o__Bacillales	f__Planococcaceae	g__Sporosarcina	s__unknown138
MAG_413	Cheese	Species_274	1575742	71.5517	0	Medium	d__Bacteria	p__Firmicutes	c__Bacilli	o__Lactobacillales	f__Streptococcaceae	g__Lactococcus	s__Lactococcus lactis_E
MAG_414	Cheese	Species_28	2304194	95.1528	0.647321	High	d__Bacteria	p__Firmicutes	c__Bacilli	o__Lactobacillales	f__Lactobacillaceae	g__Lentilactobacillus	s__Lentilactobacillus parabuchneri
MAG_415	Cheese	Species_197	1534610	57.2029	0.750343	Medium	d__Bacteria	p__Proteobacteria	c__Gammaproteobacteria	o__Pseudomonadales	f__Moraxellaceae	g__Psychrobacter	s__unknown141
MAG_416	Cheese	Species_184	778170	61.1912	6.92268	Medium	d__Bacteria	p__Proteobacteria	c__Gammaproteobacteria	o__Enterobacterales	f__Vibrionaceae	g__Vibrio	s__Vibrio toranzoniae
MAG_417	Cheese	Species_14	876501	58.7131	0	Medium	d__Bacteria	p__Firmicutes	c__Bacilli	o__Lactobacillales	f__Lactobacillaceae	g__Leuconostoc	s__Leuconostoc mesenteroides
MAG_418	Cheese	Species_186	1931129	63.2759	8.62069	Medium	d__Bacteria	p__Proteobacteria	c__Gammaproteobacteria	o__Enterobacterales	f__Vibrionaceae	g__Vibrio	s__unknown133
MAG_419	Cheese	Species_272	1882646	94.0252	0.440252	High	d__Bacteria	p__Firmicutes	c__Bacilli	o__Lactobacillales	f__Streptococcaceae	g__Lactococcus	s__Lactococcus raffinolactis_A
MAG_420	Cheese	Species_274	1871675	63.7931	0	Medium	d__Bacteria	p__Firmicutes	c__Bacilli	o__Lactobacillales	f__Streptococcaceae	g__Lactococcus	s__Lactococcus lactis_E
MAG_421	Cheese	Species_44	2869722	99.3827	2.77778	High	d__Bacteria	p__Firmicutes	c__Bacilli	o__Lactobacillales	f__Lactobacillaceae	g__Lactiplantibacillus	s__Lactiplantibacillus plantarum
MAG_422	Cheese	Species_22	1475554	77.7818	1.3587	Medium	d__Bacteria	p__Firmicutes	c__Bacilli	o__Lactobacillales	f__Lactobacillaceae	g__Latilactobacillus	s__Latilactobacillus curvatus
MAG_423	Cheese	Species_272	1690227	91.9371	1.13208	High	d__Bacteria	p__Firmicutes	c__Bacilli	o__Lactobacillales	f__Streptococcaceae	g__Lactococcus	s__Lactococcus raffinolactis_A
MAG_424	Cheese	Species_274	2206374	81.0345	5.17241	Medium	d__Bacteria	p__Firmicutes	c__Bacilli	o__Lactobacillales	f__Streptococcaceae	g__Lactococcus	s__Lactococcus lactis_E
MAG_425	Cheese	Species_40	2164009	93.776	1.10882	High	d__Bacteria	p__Firmicutes	c__Bacilli	o__Lactobacillales	f__Lactobacillaceae	g__Levilactobacillus	s__Levilactobacillus brevis
MAG_426	Cheese	Species_169	5054908	99.6032	0.340383	High	d__Bacteria	p__Proteobacteria	c__Gammaproteobacteria	o__Enterobacterales	f__Enterobacteriaceae	g__Citrobacter	s__Citrobacter freundii
MAG_427	Cheese	Species_243	2640793	94.8276	8.30721	Medium	d__Bacteria	p__Firmicutes	c__Bacilli	o__Bacillales	f__Planococcaceae	g__Sporosarcina	s__unknown119
MAG_428	Cheese	Species_274	1970518	91.5346	1.11995	High	d__Bacteria	p__Firmicutes	c__Bacilli	o__Lactobacillales	f__Streptococcaceae	g__Lactococcus	s__Lactococcus lactis_E
MAG_429	Cheese	Species_278	1814131	50.2112	2.52785	Medium	d__Bacteria	p__Proteobacteria	c__Gammaproteobacteria	o__Pseudomonadales	f__Moraxellaceae	g__Psychrobacter	s__unknown135
MAG_430	Cheese	Species_205	2786984	98.2109	0.618132	High	d__Bacteria	p__Proteobacteria	c__Gammaproteobacteria	o__Pseudomonadales	f__Moraxellaceae	g__Psychrobacter	s__Psychrobacter sp002810365
MAG_431	Cheese	Species_154	4508074	99.1279	0.581395	High	d__Bacteria	p__Actinobacteriota	c__Actinomycetia	o__Actinomycetales	f__Brevibacteriaceae	g__Brevibacterium	s__Brevibacterium sp004745485
MAG_432	Cheese	Species_149	4233264	98.8372	1.93798	High	d__Bacteria	p__Actinobacteriota	c__Actinomycetia	o__Actinomycetales	f__Brevibacteriaceae	g__Brevibacterium	s__Brevibacterium sp900169365
MAG_433	Cheese	Species_36	1795106	50.0276	8.68981	Medium	d__Bacteria	p__Firmicutes	c__Bacilli	o__Lactobacillales	f__Lactobacillaceae	g__unknown3	s__Paucilactobacillus wasatchensis
MAG_434	Cheese	Species_213	3570490	99.1379	0.862069	High	d__Bacteria	p__Proteobacteria	c__Gammaproteobacteria	o__Pseudomonadales	f__Halomonadaceae	g__Halomonas	s__Halomonas sp900163645
MAG_435	Cheese	Species_214	4233793	99.8563	1.2931	High	d__Bacteria	p__Proteobacteria	c__Gammaproteobacteria	o__Pseudomonadales	f__Halomonadaceae	g__Halomonas	s__Halomonas campaniensis
MAG_436	Cheese	Species_157	3379317	96.5269	0	High	d__Bacteria	p__Actinobacteriota	c__Actinomycetia	o__Actinomycetales	f__Micrococcaceae	g__Glutamicibacter	s__Glutamicibacter arilaitensis
MAG_437	Cheese	Species_186	3289435	93.7601	0.227066	High	d__Bacteria	p__Proteobacteria	c__Gammaproteobacteria	o__Enterobacterales	f__Vibrionaceae	g__Vibrio	s__unknown97
MAG_438	Cheese	Species_194	3904018	100	0.506757	High	d__Bacteria	p__Proteobacteria	c__Gammaproteobacteria	o__Enterobacterales	f__Alteromonadaceae	g__Pseudoalteromonas	s__Pseudoalteromonas nigrifaciens
MAG_439	Cheese	Species_176	5389698	89.7949	5.98765	Medium	d__Bacteria	p__Proteobacteria	c__Gammaproteobacteria	o__Enterobacterales	f__Enterobacteriaceae	g__Serratia	s__Serratia proteamaculans_B
MAG_440	Cheese	Species_217	4290616	97.2749	0.789889	High	d__Bacteria	p__Proteobacteria	c__Gammaproteobacteria	o__Burkholderiales	f__Burkholderiaceae	g__Advenella	s__Advenella sp003533245
MAG_441	Cheese	Species_179	4785368	88.4404	1.34046	Medium	d__Bacteria	p__Proteobacteria	c__Gammaproteobacteria	o__Enterobacterales	f__Enterobacteriaceae	g__Serratia	s__Serratia liquefaciens
MAG_442	Cheese	Species_168	2842029	70.6323	0.185185	Medium	d__Bacteria	p__Proteobacteria	c__Gammaproteobacteria	o__Enterobacterales	f__Enterobacteriaceae	g__Lelliottia	s__Lelliottia amnigena
MAG_443	Cheese	Species_168	3768938	55.8112	9.21703	Medium	d__Bacteria	p__Proteobacteria	c__Gammaproteobacteria	o__Enterobacterales	f__Enterobacteriaceae	g__Lelliottia	s__Lelliottia amnigena
MAG_444	Cheese	Species_249	3068876	50.8621	4.31034	Medium	d__Bacteria	p__Firmicutes	c__Bacilli	o__Lactobacillales	f__Carnobacteriaceae	g__Marinilactibacillus	s__Marinilactibacillus psychrotolerans
MAG_445	Cheese	Species_184	4576661	96.9577	1.66349	High	d__Bacteria	p__Proteobacteria	c__Gammaproteobacteria	o__Enterobacterales	f__Vibrionaceae	g__Vibrio	s__Vibrio toranzoniae
MAG_446	Cheese	Species_187	4751863	100	4.96423	High	d__Bacteria	p__Proteobacteria	c__Gammaproteobacteria	o__Pseudomonadales	f__Marinomonadaceae	g__Marinomonas	s__Marinomonas sp000017285
MAG_447	Cheese	Species_190	4020987	80.0798	7.49471	Medium	d__Bacteria	p__Proteobacteria	c__Gammaproteobacteria	o__Enterobacterales	f__Vibrionaceae	g__Vibrio	s__unknown85
MAG_448	Cheese	Species_140	3832187	80.1204	3.48837	Medium	d__Bacteria	p__Actinobacteriota	c__Actinomycetia	o__Actinomycetales	f__Brevibacteriaceae	g__Brevibacterium	s__Brevibacterium yomogidense
MAG_449	Cheese	Species_148	3719265	98.2558	0.581395	High	d__Bacteria	p__Actinobacteriota	c__Actinomycetia	o__Actinomycetales	f__Brevibacteriaceae	g__Brevibacterium	s__Brevibacterium aurantiacum
MAG_450	Cheese	Species_142	3956875	88.2219	8.46987	Medium	d__Bacteria	p__Actinobacteriota	c__Actinomycetia	o__Actinomycetales	f__Microbacteriaceae	g__Microbacterium	s__unknown86
MAG_451	Cheese	Species_191	3237797	54.7962	1.72414	Medium	d__Bacteria	p__Proteobacteria	c__Gammaproteobacteria	o__Enterobacterales	f__Alteromonadaceae	g__Pseudoalteromonas	s__unknown98
MAG_452	Cheese	Species_191	3756941	56.8966	1.72414	Medium	d__Bacteria	p__Proteobacteria	c__Gammaproteobacteria	o__Enterobacterales	f__Alteromonadaceae	g__Pseudoalteromonas	s__unknown89
MAG_453	Cheese	Species_157	2919421	80.7414	4.45573	Medium	d__Bacteria	p__Actinobacteriota	c__Actinomycetia	o__Actinomycetales	f__Micrococcaceae	g__Glutamicibacter	s__Glutamicibacter arilaitensis
MAG_454	Cheese	Species_185	3820370	96.2281	1.24712	High	d__Bacteria	p__Proteobacteria	c__Gammaproteobacteria	o__Enterobacterales	f__Vibrionaceae	g__Vibrio	s__Vibrio casei
MAG_455	Cheese	Species_194	3423699	96.4439	1.63288	High	d__Bacteria	p__Proteobacteria	c__Gammaproteobacteria	o__Enterobacterales	f__Alteromonadaceae	g__Pseudoalteromonas	s__Pseudoalteromonas nigrifaciens
MAG_456	Cheese	Species_200	3254218	90.0282	6.89732	Medium	d__Bacteria	p__Proteobacteria	c__Gammaproteobacteria	o__Pseudomonadales	f__Moraxellaceae	g__Psychrobacter	s__Psychrobacter cibarius
MAG_457	Cheese	Species_148	3613854	96.5116	0	High	d__Bacteria	p__Actinobacteriota	c__Actinomycetia	o__Actinomycetales	f__Brevibacteriaceae	g__Brevibacterium	s__Brevibacterium aurantiacum
MAG_458	Cheese	Species_121	3219773	59.3103	9.48276	Medium	d__Bacteria	p__Actinobacteriota	c__Actinomycetia	o__Actinomycetales	f__Dermabacteraceae	g__Brachybacterium	s__Brachybacterium alimentarium
MAG_459	Cheese	Species_131	3114573	67.2962	9.45195	Medium	d__Bacteria	p__Actinobacteriota	c__Actinomycetia	o__Mycobacteriales	f__Mycobacteriaceae	g__Corynebacterium	s__unknown106
MAG_460	Cheese	Species_284	2443637	96.1957	0	High	d__Bacteria	p__Firmicutes	c__Bacilli	o__Lactobacillales	f__Lactobacillaceae	g__Lacticaseibacillus	s__Lacticaseibacillus paracasei
MAG_461	Cheese	Species_124	2885203	54.262	7.1345	Medium	d__Bacteria	p__Actinobacteriota	c__Actinomycetia	o__Actinomycetales	f__Dermabacteraceae	g__Brachybacterium	s__unknown116
MAG_462	Cheese	Species_148	3974541	96.7054	0	High	d__Bacteria	p__Actinobacteriota	c__Actinomycetia	o__Actinomycetales	f__Brevibacteriaceae	g__Brevibacterium	s__Brevibacterium aurantiacum
MAG_463	Cheese	Species_229	3312254	90.4722	5.50926	Medium	d__Bacteria	p__Firmicutes	c__Bacilli	o__Staphylococcales	f__Staphylococcaceae	g__Staphylococcus	s__Staphylococcus equorum
MAG_464	Cheese	Species_148	3025328	66.2306	2.60244	Medium	d__Bacteria	p__Actinobacteriota	c__Actinomycetia	o__Actinomycetales	f__Brevibacteriaceae	g__Brevibacterium	s__Brevibacterium aurantiacum
MAG_465	Cheese	Species_214	2995058	51.7241	5.17241	Medium	d__Bacteria	p__Proteobacteria	c__Gammaproteobacteria	o__Pseudomonadales	f__Halomonadaceae	g__Halomonas	s__Halomonas campaniensis
MAG_466	Cheese	Species_34	1655752	94.6038	0.649351	High	d__Bacteria	p__Firmicutes	c__Bacilli	o__Lactobacillales	f__Lactobacillaceae	g__Lactobacillus	s__Lactobacillus delbrueckii
MAG_467	Cheese	Species_60	1863711	92.7966	1.05932	High	d__Bacteria	p__Deinococcota	c__Deinococci	o__Deinococcales	f__Thermaceae	g__Thermus	s__Thermus parvatiensis
MAG_468	Cheese	Species_60	1829661	85.9322	0.847458	Medium	d__Bacteria	p__Deinococcota	c__Deinococci	o__Deinococcales	f__Thermaceae	g__Thermus	s__Thermus parvatiensis
MAG_469	Cheese	Species_127	2495530	98.7939	0	High	d__Bacteria	p__Actinobacteriota	c__Actinomycetia	o__Propionibacteriales	f__Propionibacteriaceae	g__Propionibacterium	s__Propionibacterium freudenreichii
MAG_470	Cocoa	Species_8	1285705	85.6894	1.76107	Medium	d__Bacteria	p__Firmicutes	c__Bacilli	o__Lactobacillales	f__Lactobacillaceae	g__Fructobacillus	s__Fructobacillus pseudoficulneus
MAG_471	Cocoa	Species_65	2151297	82.0274	0	Medium	d__Bacteria	p__Proteobacteria	c__Alphaproteobacteria	o__Acetobacterales	f__Acetobacteraceae	g__Komagataeibacter	s__Komagataeibacter maltaceti
MAG_472	Cocoa	Species_71	3431943	94.8367	5.63847	Medium	d__Bacteria	p__Proteobacteria	c__Alphaproteobacteria	o__Acetobacterales	f__Acetobacteraceae	g__Komagataeibacter	s__Komagataeibacter saccharivorans
MAG_473	Cocoa	Species_119	2601891	91.5383	3.16696	High	d__Bacteria	p__Proteobacteria	c__Alphaproteobacteria	o__Acetobacterales	f__Acetobacteraceae	g__Kozakia	s__Kozakia baliensis
MAG_474	Cocoa	Species_296	1712385	94.8826	2.14184	High	d__Bacteria	p__Firmicutes	c__Bacilli	o__Lactobacillales	f__Lactobacillaceae	g__Liquorilactobacillus	s__Liquorilactobacillus cacaonum
MAG_475	Cocoa	Species_290	1869141	99.1803	0	High	d__Bacteria	p__Firmicutes	c__Bacilli	o__Lactobacillales	f__Lactobacillaceae	g__Limosilactobacillus	s__Limosilactobacillus fermentum
MAG_476	Cocoa	Species_290	1853423	93.7158	0.819672	High	d__Bacteria	p__Firmicutes	c__Bacilli	o__Lactobacillales	f__Lactobacillaceae	g__Limosilactobacillus	s__Limosilactobacillus fermentum
MAG_477	Cocoa	Species_290	1738106	95.3552	0.546448	High	d__Bacteria	p__Firmicutes	c__Bacilli	o__Lactobacillales	f__Lactobacillaceae	g__Limosilactobacillus	s__Limosilactobacillus fermentum
MAG_478	Cocoa	Species_3	2294212	98.1675	1.28272	High	d__Bacteria	p__Firmicutes	c__Bacilli	o__Lactobacillales	f__Lactobacillaceae	g__Liquorilactobacillus	s__Liquorilactobacillus nagelii
MAG_479	Cocoa	Species_44	3087551	98.1481	2.77778	High	d__Bacteria	p__Firmicutes	c__Bacilli	o__Lactobacillales	f__Lactobacillaceae	g__Lactiplantibacillus	s__Lactiplantibacillus plantarum
MAG_480	Cocoa	Species_4	2182107	98.6911	9.68586	High	d__Bacteria	p__Firmicutes	c__Bacilli	o__Lactobacillales	f__Lactobacillaceae	g__Liquorilactobacillus	s__Liquorilactobacillus vini
MAG_481	Cocoa	Species_16	1938111	93.2981	1.38889	High	d__Bacteria	p__Firmicutes	c__Bacilli	o__Lactobacillales	f__Lactobacillaceae	g__Leuconostoc	s__Leuconostoc pseudomesenteroides_A
MAG_482	Cocoa	Species_97	4562076	96.4101	0.64162	High	d__Bacteria	p__Proteobacteria	c__Gammaproteobacteria	o__Pseudomonadales	f__Pseudomonadaceae	g__Pseudomonas_E	s__unknown63
MAG_483	Soy sauce	Species_116	2876596	95.4675	0.868283	High	d__Bacteria	p__Actinobacteriota	c__Actinomycetia	o__Actinomycetales	f__Micrococcaceae	g__Yaniella	s__unknown17
MAG_484	Soy sauce	Species_208	3387228	97.2438	2.46521	High	d__Bacteria	p__Proteobacteria	c__Gammaproteobacteria	o__Pseudomonadales	f__Oleiphilaceae	g__Marinobacter	s__unknown10
MAG_485	Soy sauce	Species_146	2163701	85.1982	2.03744	Medium	d__Bacteria	p__Actinobacteriota	c__Actinomycetia	o__Mycobacteriales	f__Mycobacteriaceae	g__Corynebacterium	s__Corynebacterium stationis
MAG_486	Soy sauce	Species_208	1830630	52.5862	1.72414	Medium	d__Bacteria	p__Proteobacteria	c__Gammaproteobacteria	o__Pseudomonadales	f__Oleiphilaceae	g__Marinobacter	s__unknown23
MAG_487	Soy sauce	Species_135	3058553	99.7748	0.675676	High	d__Bacteria	p__Actinobacteriota	c__Actinomycetia	o__Mycobacteriales	f__Mycobacteriaceae	g__Corynebacterium	s__unknown14
MAG_488	Soy sauce	Species_244	3381382	54.0322	9.42418	Medium	d__Bacteria	p__Firmicutes	c__Bacilli	o__Bacillales	f__Caldibacillaceae	g__Bacillus_J	s__Bacillus_J thermoamylovorans
MAG_489	Soy sauce	Species_220	2506286	96.166	3.18841	High	d__Bacteria	p__Firmicutes_F	c__Halanaerobiia	o__Halanaerobiales	f__Halanaerobiaceae	g__Halanaerobium	s__unknown21
MAG_490	Soy sauce	Species_46	4174964	97.0181	1.63221	High	d__Bacteria	p__Firmicutes	c__Bacilli	o__Bacillales	f__Bacillaceae	g__Bacillus	s__Bacillus sonorensis
MAG_491	Soy sauce	Species_188	2254696	98.6755	0	High	d__Bacteria	p__Firmicutes	c__Bacilli	o__Lactobacillales	f__Enterococcaceae	g__Tetragenococcus	s__Tetragenococcus halophilus
MAG_492	Soy sauce	Species_216	3480362	99.1379	1.77802	High	d__Bacteria	p__Proteobacteria	c__Gammaproteobacteria	o__Pseudomonadales	f__Halomonadaceae	g__Chromohalobacter	s__unknown9
MAG_493	Soy sauce	Species_248	3239899	99.3827	2.77497	High	d__Bacteria	p__Proteobacteria	c__Gammaproteobacteria	o__Enterobacterales	f__Alteromonadaceae	g__Idiomarina	s__unknown13
MAG_494	Soy sauce	Species_215	2725647	52.7414	1.75287	Medium	d__Bacteria	p__Proteobacteria	c__Gammaproteobacteria	o__Pseudomonadales	f__Halomonadaceae	g__Halomonas	s__Halomonas halodenitrificans
MAG_495	Yoghurt	Species_257	1504775	73.8194	9.47772	Medium	d__Bacteria	p__Firmicutes	c__Bacilli	o__Lactobacillales	f__Lactobacillaceae	g__Lactobacillus	s__unknown27
MAG_496	Yoghurt	Species_34	1430200	51.7396	9.49103	Medium	d__Bacteria	p__Firmicutes	c__Bacilli	o__Lactobacillales	f__Lactobacillaceae	g__Lactobacillus	s__Lactobacillus delbrueckii
MAG_497	Yoghurt	Species_114	1958495	59.9117	9.9744	Medium	d__Bacteria	p__Actinobacteriota	c__Actinomycetia	o__Actinomycetales	f__Bifidobacteriaceae	g__Bifidobacterium	s__Bifidobacterium breve
MAG_498	Yoghurt	Species_285	2676482	96.2615	0	High	d__Bacteria	p__Firmicutes	c__Bacilli	o__Lactobacillales	f__Lactobacillaceae	g__Lacticaseibacillus	s__Lacticaseibacillus rhamnosus
MAG_499	Yoghurt	Species_257	1451796	85.183	2.74498	Medium	d__Bacteria	p__Firmicutes	c__Bacilli	o__Lactobacillales	f__Lactobacillaceae	g__Lactobacillus	s__unknown2
MAG_500	Yoghurt	Species_265	3296849	99.1803	0.136612	High	d__Bacteria	p__Firmicutes	c__Bacilli	o__Bacillales	f__Bacillaceae_C	g__Bacillus_E	s__Bacillus_E coagulans_A
MAG_501	Yoghurt	Species_277	2288455	100	0	High	d__Bacteria	p__Firmicutes	c__Bacilli	o__Lactobacillales	f__Streptococcaceae	g__Lactococcus	s__Lactococcus lactis
MAG_502	Yoghurt	Species_113	1924349	100	0	High	d__Bacteria	p__Actinobacteriota	c__Actinomycetia	o__Actinomycetales	f__Bifidobacteriaceae	g__Bifidobacterium	s__Bifidobacterium animalis
MAG_503	Yoghurt	Species_34	1814841	99.026	0	High	d__Bacteria	p__Firmicutes	c__Bacilli	o__Lactobacillales	f__Lactobacillaceae	g__Lactobacillus	s__Lactobacillus delbrueckii
MAG_504	Chinese liquor	Species_48	1724561	71.0345	0	Medium	d__Bacteria	p__Firmicutes	c__Bacilli	o__Lactobacillales	f__Lactobacillaceae	g__Pediococcus	s__Pediococcus ethanolidurans
MAG_505	Chinese liquor	Species_279	2100045	92.274	1.26812	High	d__Bacteria	p__Firmicutes	c__Bacilli	o__Lactobacillales	f__Lactobacillaceae	g__Loigolactobacillus	s__Loigolactobacillus coryniformis
MAG_506	Chinese liquor	Species_50	2173492	87.3597	3.87129	Medium	d__Bacteria	p__Firmicutes	c__Bacilli	o__Lactobacillales	f__Lactobacillaceae	g__Furfurilactobacillus	s__unknown75
MAG_507	Chinese liquor	Species_25	1754755	79.9988	3.22917	Medium	d__Bacteria	p__Firmicutes	c__Bacilli	o__Lactobacillales	f__Lactobacillaceae	g__Lentilactobacillus	s__Lentilactobacillus diolivorans
MAG_508	Chinese liquor	Species_30	2153565	91.2465	5.42411	Medium	d__Bacteria	p__Firmicutes	c__Bacilli	o__Lactobacillales	f__Lactobacillaceae	g__Lentilactobacillus	s__Lentilactobacillus buchneri
MAG_509	Chinese liquor	Species_10	1102238	66.2922	2.14724	Medium	d__Bacteria	p__Firmicutes	c__Bacilli	o__Lactobacillales	f__Lactobacillaceae	g__Weissella	s__Weissella cibaria
MAG_510	Chinese liquor	Species_55	2085468	53.0878	1.72414	Medium	d__Bacteria	p__Firmicutes	c__Bacilli	o__Lactobacillales	f__Lactobacillaceae	g__Companilactobacillus	s__Companilactobacillus paralimentarius
MAG_511	Chinese liquor	Species_31	2332683	91.816	4.63542	High	d__Bacteria	p__Firmicutes	c__Bacilli	o__Lactobacillales	f__Lactobacillaceae	g__Lentilactobacillus	s__Lentilactobacillus parafarraginis
MAG_512	Chinese liquor	Species_57	2890537	76.5768	1.87875	Medium	d__Bacteria	p__Firmicutes	c__Bacilli	o__Bacillales	f__Bacillaceae	g__Bacillus	s__Bacillus licheniformis
MAG_513	Chinese liquor	Species_40	1055258	70.9747	1.42708	Medium	d__Bacteria	p__Firmicutes	c__Bacilli	o__Lactobacillales	f__Lactobacillaceae	g__Levilactobacillus	s__Levilactobacillus brevis
MAG_514	Chinese liquor	Species_42	1378685	74.5924	1.38499	Medium	d__Bacteria	p__Firmicutes	c__Bacilli	o__Lactobacillales	f__Lactobacillaceae	g__Paucilactobacillus	s__Paucilactobacillus vaccinostercus
MAG_515	Chinese liquor	Species_29	2255200	70.8725	5.17241	Medium	d__Bacteria	p__Firmicutes	c__Bacilli	o__Lactobacillales	f__Lactobacillaceae	g__Lentilactobacillus	s__Lentilactobacillus sunkii
MAG_516	Chinese liquor	Species_284	2418130	90.5736	4.02564	High	d__Bacteria	p__Firmicutes	c__Bacilli	o__Lactobacillales	f__Lactobacillaceae	g__Lacticaseibacillus	s__Lacticaseibacillus paracasei
MAG_517	Chinese liquor	Species_44	2474787	68.9655	7.52351	Medium	d__Bacteria	p__Firmicutes	c__Bacilli	o__Lactobacillales	f__Lactobacillaceae	g__Lactiplantibacillus	s__Lactiplantibacillus plantarum
MAG_518	Chinese liquor	Species_55	1649003	60.3448	1.72414	Medium	d__Bacteria	p__Firmicutes	c__Bacilli	o__Lactobacillales	f__Lactobacillaceae	g__Companilactobacillus	s__Companilactobacillus paralimentarius
MAG_519	Chinese liquor	Species_283	1710734	66.489	4.88506	Medium	d__Bacteria	p__Firmicutes	c__Bacilli	o__Lactobacillales	f__Lactobacillaceae	g__Lacticaseibacillus	s__unknown77
MAG_520	Chinese liquor	Species_175	2860831	62.069	3.44828	Medium	d__Bacteria	p__Proteobacteria	c__Gammaproteobacteria	o__Enterobacterales	f__Enterobacteriaceae	g__Yersinia	s__Yersinia enterocolitica
MAG_521	Chinese liquor	Species_47	1557551	89.8328	1.94004	Medium	d__Bacteria	p__Firmicutes	c__Bacilli	o__Lactobacillales	f__Lactobacillaceae	g__Pediococcus	s__Pediococcus pentosaceus
MAG_522	Chinese liquor	Species_279	2032300	90.308	2.44565	High	d__Bacteria	p__Firmicutes	c__Bacilli	o__Lactobacillales	f__Lactobacillaceae	g__Loigolactobacillus	s__Loigolactobacillus coryniformis
MAG_523	Chinese liquor	Species_29	1709147	67.2378	6.43601	Medium	d__Bacteria	p__Firmicutes	c__Bacilli	o__Lactobacillales	f__Lactobacillaceae	g__Lentilactobacillus	s__Lentilactobacillus sunkii
MAG_524	Chinese liquor	Species_32	2339774	84.2917	5.32986	Medium	d__Bacteria	p__Firmicutes	c__Bacilli	o__Lactobacillales	f__Lactobacillaceae	g__Lentilactobacillus	s__Lentilactobacillus rapi
MAG_525	Chinese liquor	Species_31	2501316	86.1562	9.38988	Medium	d__Bacteria	p__Firmicutes	c__Bacilli	o__Lactobacillales	f__Lactobacillaceae	g__Lentilactobacillus	s__Lentilactobacillus parafarraginis
MAG_526	Chinese liquor	Species_235	2349716	67.5549	5.17241	Medium	d__Bacteria	p__Firmicutes	c__Bacilli	o__Staphylococcales	f__Staphylococcaceae	g__Staphylococcus	s__Staphylococcus gallinarum
MAG_527	Chinese liquor	Species_33	1305373	93.125	0	High	d__Bacteria	p__Firmicutes	c__Bacilli	o__Lactobacillales	f__Lactobacillaceae	g__Lentilactobacillus	s__Lentilactobacillus hilgardii
MAG_528	Chinese liquor	Species_281	2127072	95.4974	2.74869	High	d__Bacteria	p__Firmicutes	c__Bacilli	o__Lactobacillales	f__Lactobacillaceae	g__Lacticaseibacillus	s__Lacticaseibacillus pantheris
MAG_529	Chinese liquor	Species_91	3286820	99.0909	0.909091	High	d__Bacteria	p__Proteobacteria	c__Alphaproteobacteria	o__Rhodobacterales	f__Rhodobacteraceae	g__Paracoccus	s__Paracoccus tibetensis
MAG_530	Chinese liquor	Species_22	1533031	88.1643	2.03804	Medium	d__Bacteria	p__Firmicutes	c__Bacilli	o__Lactobacillales	f__Lactobacillaceae	g__Latilactobacillus	s__Latilactobacillus curvatus
MAG_531	Chinese liquor	Species_51	1052273	63.7931	1.72414	Medium	d__Bacteria	p__Firmicutes	c__Bacilli	o__Lactobacillales	f__Lactobacillaceae	g__Pediococcus	s__Pediococcus cellicola
MAG_532	Chinese liquor	Species_28	1910339	90.394	3.42361	High	d__Bacteria	p__Firmicutes	c__Bacilli	o__Lactobacillales	f__Lactobacillaceae	g__Lentilactobacillus	s__Lentilactobacillus parabuchneri
MAG_533	Chinese liquor	Species_49	1119522	78.6371	1.01411	Medium	d__Bacteria	p__Firmicutes	c__Bacilli	o__Lactobacillales	f__Lactobacillaceae	g__Pediococcus	s__Pediococcus parvulus
MAG_534	Chinese liquor	Species_40	1935449	86.8261	6.51664	Medium	d__Bacteria	p__Firmicutes	c__Bacilli	o__Lactobacillales	f__Lactobacillaceae	g__Levilactobacillus	s__Levilactobacillus brevis
MAG_535	Chinese liquor	Species_25	1136617	68.1034	8.54232	Medium	d__Bacteria	p__Firmicutes	c__Bacilli	o__Lactobacillales	f__Lactobacillaceae	g__Lentilactobacillus	s__Lentilactobacillus diolivorans
MAG_536	Chinese liquor	Species_54	2405231	55.8901	3.40314	Medium	d__Bacteria	p__Firmicutes	c__Bacilli	o__Lactobacillales	f__Lactobacillaceae	g__Companilactobacillus	s__Companilactobacillus crustorum
MAG_537	Chinese liquor	Species_28	2607809	80.3531	9.02631	Medium	d__Bacteria	p__Firmicutes	c__Bacilli	o__Lactobacillales	f__Lactobacillaceae	g__Lentilactobacillus	s__Lentilactobacillus parabuchneri
MAG_538	Chinese liquor	Species_38	2747613	78.8135	4.55552	Medium	d__Bacteria	p__Firmicutes	c__Bacilli	o__Lactobacillales	f__Lactobacillaceae	g__Levilactobacillus	s__unknown71
MAG_539	Chinese liquor	Species_233	2579309	84.9231	3.35897	Medium	d__Bacteria	p__Firmicutes	c__Bacilli	o__Thermoactinomycetales	f__Thermoactinomycetaceae	g__Kroppenstedtia	s__Kroppenstedtia eburnea
MAG_540	Chinese liquor	Species_293	1521398	80.2076	2.71739	Medium	d__Bacteria	p__Firmicutes	c__Bacilli	o__Lactobacillales	f__Lactobacillaceae	g__26KH-42	s__unknown79
MAG_541	Chinese liquor	Species_222	1139670	92.5	0.625	High	d__Bacteria	p__Firmicutes	c__Bacilli	o__Lactobacillales	f__Lactobacillaceae	g__Fructilactobacillus	s__Fructilactobacillus sanfranciscensis
MAG_542	Chinese liquor	Species_93	4556770	99.4177	1.95652	High	d__Bacteria	p__Proteobacteria	c__Alphaproteobacteria	o__Rhizobiales	f__Rhizobiaceae	g__Ochrobactrum	s__Ochrobactrum anthropi
MAG_543	Chinese liquor	Species_55	2266518	91.658	3.33333	High	d__Bacteria	p__Firmicutes	c__Bacilli	o__Lactobacillales	f__Lactobacillaceae	g__Companilactobacillus	s__Companilactobacillus paralimentarius
MAG_544	Chinese liquor	Species_10	1344691	72.4419	2.27761	Medium	d__Bacteria	p__Firmicutes	c__Bacilli	o__Lactobacillales	f__Lactobacillaceae	g__Weissella	s__Weissella cibaria
MAG_545	Chinese liquor	Species_54	2805921	89.9899	6.47906	Medium	d__Bacteria	p__Firmicutes	c__Bacilli	o__Lactobacillales	f__Lactobacillaceae	g__Companilactobacillus	s__Companilactobacillus crustorum
MAG_546	Chinese liquor	Species_221	3257660	100	5.70513	Medium	d__Bacteria	p__Firmicutes	c__Bacilli	o__Thermoactinomycetales	f__Thermoactinomycetaceae	g__Kroppenstedtia	s__unknown69
MAG_547	Chinese liquor	Species_86	3563996	93.0883	4.01452	High	d__Bacteria	p__Proteobacteria	c__Alphaproteobacteria	o__Caulobacterales	f__Caulobacteraceae	g__PMMR1	s__unknown67
MAG_548	Chinese liquor	Species_53	2561369	84.9585	6.25654	Medium	d__Bacteria	p__Firmicutes	c__Bacilli	o__Lactobacillales	f__Lactobacillaceae	g__Companilactobacillus	s__Companilactobacillus mindensis
MAG_549	Chinese liquor	Species_83	4281405	99.818	0.767918	High	d__Bacteria	p__Proteobacteria	c__Alphaproteobacteria	o__Sphingomonadales	f__Sphingomonadaceae	g__Novosphingobium	s__unknown66
MAG_550	Chinese liquor	Species_54	2804139	93.1065	3.0541	High	d__Bacteria	p__Firmicutes	c__Bacilli	o__Lactobacillales	f__Lactobacillaceae	g__Companilactobacillus	s__Companilactobacillus crustorum
MAG_551	Chinese liquor	Species_16	1431579	57.6874	0	Medium	d__Bacteria	p__Firmicutes	c__Bacilli	o__Lactobacillales	f__Lactobacillaceae	g__Leuconostoc	s__Leuconostoc pseudomesenteroides_A
MAG_552	Chinese liquor	Species_39	2975108	78.7889	8.5842	Medium	d__Bacteria	p__Firmicutes	c__Bacilli	o__Lactobacillales	f__Lactobacillaceae	g__Levilactobacillus	s__Levilactobacillus hammesii
MAG_553	Cheese	Species_155	1895093	94.426	3.20088	High	d__Bacteria	p__Firmicutes	c__Bacilli	o__Lactobacillales	f__Enterococcaceae	g__Enterococcus_G	s__Enterococcus_G italicus
MAG_554	Cheese	Species_166	2188059	93.3521	1.87266	High	d__Bacteria	p__Firmicutes	c__Bacilli	o__Lactobacillales	f__Enterococcaceae	g__Enterococcus_B	s__Enterococcus_B faecium
MAG_555	Cheese	Species_138	2133749	82.8918	2.59382	Medium	d__Bacteria	p__Actinobacteriota	c__Actinomycetia	o__Actinomycetales	f__Micrococcaceae	g__Rothia	s__Rothia kristinae
MAG_556	Cheese	Species_128	3206830	100	1.31579	High	d__Bacteria	p__Actinobacteriota	c__Actinomycetia	o__Propionibacteriales	f__Propionibacteriaceae	g__Acidipropionibacterium	s__Acidipropionibacterium acidipropionici
MAG_557	Cheese	Species_294	1658001	85.8059	2.47253	Medium	d__Bacteria	p__Firmicutes	c__Bacilli	o__Lactobacillales	f__Aerococcaceae	g__Aerococcus	s__Aerococcus urinaeequi
MAG_558	Cheese	Species_122	2820496	96.6604	1.68539	High	d__Bacteria	p__Firmicutes	c__Bacilli	o__Lactobacillales	f__Enterococcaceae	g__Enterococcus	s__Enterococcus faecalis
MAG_559	Cheese	Species_40	2019068	93.2292	0.364583	High	d__Bacteria	p__Firmicutes	c__Bacilli	o__Lactobacillales	f__Lactobacillaceae	g__Levilactobacillus	s__Levilactobacillus brevis
MAG_560	Cheese	Species_20	1612467	92.1466	2.00698	High	d__Bacteria	p__Firmicutes	c__Bacilli	o__Lactobacillales	f__Lactobacillaceae	g__Ligilactobacillus	s__Ligilactobacillus acidipiscis
MAG_561	Cheese	Species_210	1373701	86.6037	0	Medium	d__Bacteria	p__Firmicutes	c__Bacilli	o__Lactobacillales	f__Aerococcaceae	g__Bavariicoccus	s__Bavariicoccus seileri
MAG_562	Cheese	Species_152	2666309	82.5388	0.193798	Medium	d__Bacteria	p__Actinobacteriota	c__Actinomycetia	o__Actinomycetales	f__Brevibacteriaceae	g__Brevibacterium	s__Brevibacterium linens
MAG_563	Cheese	Species_115	1949766	87.9199	1.02273	Medium	d__Bacteria	p__Actinobacteriota	c__Actinomycetia	o__Actinomycetales	f__Bifidobacteriaceae	g__Bifidobacterium	s__Bifidobacterium crudilactis
MAG_564	Cheese	Species_129	1744343	81.8067	1.08043	Medium	d__Bacteria	p__Actinobacteriota	c__Actinomycetia	o__Actinomycetales	f__Actinomycetaceae	g__Ancrocorticia	s__Ancrocorticia populi
MAG_565	Cheese	Species_44	1724560	74.4342	5.70501	Medium	d__Bacteria	p__Firmicutes	c__Bacilli	o__Lactobacillales	f__Lactobacillaceae	g__Lactiplantibacillus	s__Lactiplantibacillus plantarum
MAG_566	Cheese	Species_43	3068487	72.5549	6.03448	Medium	d__Bacteria	p__Firmicutes	c__Bacilli	o__Lactobacillales	f__Lactobacillaceae	g__Lactiplantibacillus	s__Lactiplantibacillus paraplantarum
MAG_567	Kimchi	Species_14	944720	54.9566	0.132275	Medium	d__Bacteria	p__Firmicutes	c__Bacilli	o__Lactobacillales	f__Lactobacillaceae	g__Leuconostoc	s__Leuconostoc mesenteroides
MAG_568	Kimchi	Species_12	1364476	79.331	6.57464	Medium	d__Bacteria	p__Firmicutes	c__Bacilli	o__Lactobacillales	f__Lactobacillaceae	g__Weissella	s__Weissella koreensis
MAG_569	Kimchi	Species_21	1183025	55.4598	1.72414	Medium	d__Bacteria	p__Firmicutes	c__Bacilli	o__Lactobacillales	f__Lactobacillaceae	g__Latilactobacillus	s__Latilactobacillus sakei
MAG_570	Kimchi	Species_15	1518796	68.6336	5.09566	Medium	d__Bacteria	p__Firmicutes	c__Bacilli	o__Lactobacillales	f__Lactobacillaceae	g__Leuconostoc	s__Leuconostoc gelidum
MAG_571	Kimchi	Species_12	981681	66.2116	2.04499	Medium	d__Bacteria	p__Firmicutes	c__Bacilli	o__Lactobacillales	f__Lactobacillaceae	g__Weissella	s__Weissella koreensis
MAG_572	Kimchi	Species_21	890422	54.3103	3.44828	Medium	d__Bacteria	p__Firmicutes	c__Bacilli	o__Lactobacillales	f__Lactobacillaceae	g__Latilactobacillus	s__Latilactobacillus sakei
MAG_573	Chilli paste	Species_56	1403008	81.5009	0.78534	Medium	d__Bacteria	p__Firmicutes	c__Bacilli	o__Lactobacillales	f__Lactobacillaceae	g__Companilactobacillus	s__Companilactobacillus alimentarius
MAG_574	Chilli paste	Species_44	2285240	61.3854	1.33745	Medium	d__Bacteria	p__Firmicutes	c__Bacilli	o__Lactobacillales	f__Lactobacillaceae	g__Lactiplantibacillus	s__Lactiplantibacillus plantarum
MAG_575	Chilli paste	Species_40	2315695	95.1321	0.644531	High	d__Bacteria	p__Firmicutes	c__Bacilli	o__Lactobacillales	f__Lactobacillaceae	g__Levilactobacillus	s__Levilactobacillus brevis
MAG_576	Chilli paste	Species_170	4898402	97.6223	5.32051	Medium	d__Bacteria	p__Proteobacteria	c__Gammaproteobacteria	o__Enterobacterales	f__Enterobacteriaceae	g__Enterobacter	s__Enterobacter himalayensis
MAG_577	Chilli paste	Species_20	2563367	72.7194	3.9267	Medium	d__Bacteria	p__Firmicutes	c__Bacilli	o__Lactobacillales	f__Lactobacillaceae	g__Ligilactobacillus	s__Ligilactobacillus acidipiscis
MAG_578	Chilli paste	Species_41	2266329	94.3118	3.51353	High	d__Bacteria	p__Firmicutes	c__Bacilli	o__Lactobacillales	f__Lactobacillaceae	g__Levilactobacillus	s__Levilactobacillus suantsaii
MAG_579	Chilli paste	Species_172	4433834	78.5423	8.62069	Medium	d__Bacteria	p__Proteobacteria	c__Gammaproteobacteria	o__Enterobacterales	f__Enterobacteriaceae	g__Leclercia	s__Leclercia sp000755535
MAG_580	Chilli paste	Species_169	5266593	99.0307	2.89341	High	d__Bacteria	p__Proteobacteria	c__Gammaproteobacteria	o__Enterobacterales	f__Enterobacteriaceae	g__Citrobacter	s__Citrobacter freundii
MAG_581	Koumiss	Species_122	2541543	65.5016	1.72414	Medium	d__Bacteria	p__Firmicutes	c__Bacilli	o__Lactobacillales	f__Enterococcaceae	g__Enterococcus	s__Enterococcus faecalis
MAG_582	Koumiss	Species_133	2514274	55.1724	1.72414	Medium	d__Bacteria	p__Firmicutes	c__Bacilli	o__Lactobacillales	f__Enterococcaceae	g__Enterococcus_D	s__Enterococcus_D casseliflavus
MAG_583	Koumiss	Species_155	1949686	89.9609	2.31788	Medium	d__Bacteria	p__Firmicutes	c__Bacilli	o__Lactobacillales	f__Enterococcaceae	g__Enterococcus_G	s__Enterococcus_G italicus
MAG_584	Koumiss	Species_57	3820885	95.9712	0.884635	High	d__Bacteria	p__Firmicutes	c__Bacilli	o__Bacillales	f__Bacillaceae	g__Bacillus	s__Bacillus licheniformis
MAG_585	Koumiss	Species_277	2342845	72.4138	5.17241	Medium	d__Bacteria	p__Firmicutes	c__Bacilli	o__Lactobacillales	f__Streptococcaceae	g__Lactococcus	s__Lactococcus lactis
MAG_586	Koumiss	Species_139	2676614	97.6974	0.657895	High	d__Bacteria	p__Actinobacteriota	c__Actinomycetia	o__Actinomycetales	f__Micrococcaceae	g__Kocuria	s__Kocuria salsicia
MAG_587	Koumiss	Species_26	2383770	99.0625	1.99171	High	d__Bacteria	p__Firmicutes	c__Bacilli	o__Lactobacillales	f__Lactobacillaceae	g__Lentilactobacillus	s__Lentilactobacillus kefiri
MAG_588	Bean paste	Species_226	2895999	66.3793	0	Medium	d__Bacteria	p__Firmicutes	c__Bacilli	o__Lactobacillales	f__Vagococcaceae	g__Vagococcus	s__Vagococcus fluvialis
MAG_589	Bean paste	Species_35	1945943	63.2062	2.62681	Medium	d__Bacteria	p__Firmicutes	c__Bacilli	o__Lactobacillales	f__Carnobacteriaceae	g__Atopostipes	s__unknown156
MAG_590	Bean paste	Species_224	1063947	50.2252	0	Medium	d__Bacteria	p__Firmicutes	c__Bacilli	o__Lactobacillales	f__Vagococcaceae	g__Vagococcus	s__unknown160
MAG_591	Bean paste	Species_224	1064230	57.0963	8.85463	Medium	d__Bacteria	p__Firmicutes	c__Bacilli	o__Lactobacillales	f__Vagococcaceae	g__Vagococcus	s__unknown159
MAG_592	Bean paste	Species_88	3599997	96.6844	0.806217	High	d__Bacteria	p__Firmicutes	c__Bacilli	o__Bacillales	f__Bacillaceae	g__Bacillus	s__Bacillus subtilis
MAG_593	Bean paste	Species_237	2898324	96.8871	2.20994	High	d__Bacteria	p__Firmicutes	c__Bacilli	o__Staphylococcales	f__Staphylococcaceae	g__Staphylococcus_A	s__Staphylococcus_A lentus
MAG_594	Bean paste	Species_236	2589850	94.4751	2.39411	High	d__Bacteria	p__Firmicutes	c__Bacilli	o__Staphylococcales	f__Staphylococcaceae	g__Staphylococcus_A	s__Staphylococcus_A sciuri
MAG_595	Bean paste	Species_224	2582832	90.6301	1.9337	High	d__Bacteria	p__Firmicutes	c__Bacilli	o__Lactobacillales	f__Vagococcaceae	g__Vagococcus	s__unknown152
MAG_596	Bean paste	Species_226	2403481	53.7618	0	Medium	d__Bacteria	p__Firmicutes	c__Bacilli	o__Lactobacillales	f__Vagococcaceae	g__Vagococcus	s__Vagococcus fluvialis
MAG_597	Bean paste	Species_24	1198366	55.977	7.75862	Medium	d__Bacteria	p__Firmicutes	c__Bacilli	o__Lactobacillales	f__Enterococcaceae	g__Enterococcus_I	s__Enterococcus_I aquimarinus
MAG_598	Bean paste	Species_122	2770992	99.553	0.596835	High	d__Bacteria	p__Firmicutes	c__Bacilli	o__Lactobacillales	f__Enterococcaceae	g__Enterococcus	s__Enterococcus faecalis
MAG_599	Bean paste	Species_235	2776312	98.9485	1.9337	High	d__Bacteria	p__Firmicutes	c__Bacilli	o__Staphylococcales	f__Staphylococcaceae	g__Staphylococcus	s__Staphylococcus gallinarum
MAG_600	Bean paste	Species_236	1732920	76.2196	1.28913	Medium	d__Bacteria	p__Firmicutes	c__Bacilli	o__Staphylococcales	f__Staphylococcaceae	g__Staphylococcus_A	s__Staphylococcus_A sciuri
MAG_601	Bean paste	Species_236	1835443	80.8103	4.60405	Medium	d__Bacteria	p__Firmicutes	c__Bacilli	o__Staphylococcales	f__Staphylococcaceae	g__Staphylococcus_A	s__Staphylococcus_A sciuri
MAG_602	Bean paste	Species_226	2111242	82.3462	3.50353	Medium	d__Bacteria	p__Firmicutes	c__Bacilli	o__Lactobacillales	f__Vagococcaceae	g__Vagococcus	s__Vagococcus fluvialis
MAG_603	Bean paste	Species_226	2663885	95.1969	0.91784	High	d__Bacteria	p__Firmicutes	c__Bacilli	o__Lactobacillales	f__Vagococcaceae	g__Vagococcus	s__Vagococcus fluvialis
MAG_604	Bean paste	Species_224	2454101	87.9017	7.79988	Medium	d__Bacteria	p__Firmicutes	c__Bacilli	o__Lactobacillales	f__Vagococcaceae	g__Vagococcus	s__unknown154
MAG_605	Bean paste	Species_224	2740777	93.066	3.8674	High	d__Bacteria	p__Firmicutes	c__Bacilli	o__Lactobacillales	f__Vagococcaceae	g__Vagococcus	s__unknown150
MAG_606	Bean paste	Species_247	2569775	98.2759	4.21456	High	d__Bacteria	p__Firmicutes	c__Bacilli	o__Staphylococcales	f__Salinicoccaceae	g__Jeotgalicoccus	s__Jeotgalicoccus nanhaiensis
MAG_607	Bean paste	Species_225	3996566	50.8621	9.48276	Medium	d__Bacteria	p__Firmicutes	c__Bacilli	o__Lactobacillales	f__Vagococcaceae	g__Vagococcus	s__unknown144
MAG_608	Bean paste	Species_244	3069597	95.5419	1.66667	High	d__Bacteria	p__Firmicutes	c__Bacilli	o__Bacillales	f__Caldibacillaceae	g__Bacillus_J	s__Bacillus_J thermoamylovorans
MAG_609	Bean paste	Species_226	3424001	69.3103	0	Medium	d__Bacteria	p__Firmicutes	c__Bacilli	o__Lactobacillales	f__Vagococcaceae	g__Vagococcus	s__Vagococcus fluvialis
MAG_610	Bean paste	Species_177	3212400	97.1384	8.06739	Medium	d__Bacteria	p__Firmicutes	c__Bacilli	o__Lactobacillales	f__Enterococcaceae	g__Enterococcus_B	s__Enterococcus_B faecium_B
MAG_611	Bean paste	Species_225	3487912	75.6673	7.45033	Medium	d__Bacteria	p__Firmicutes	c__Bacilli	o__Lactobacillales	f__Vagococcaceae	g__Vagococcus	s__unknown146
MAG_612	Bean paste	Species_24	1873534	72.932	2.15131	Medium	d__Bacteria	p__Firmicutes	c__Bacilli	o__Lactobacillales	f__Enterococcaceae	g__Enterococcus_I	s__Enterococcus_I aquimarinus
MAG_613	Bean paste	Species_133	1518247	53.1387	2.93974	Medium	d__Bacteria	p__Firmicutes	c__Bacilli	o__Lactobacillales	f__Enterococcaceae	g__Enterococcus_D	s__Enterococcus_D casseliflavus
MAG_614	Bean paste	Species_159	2255493	60.895	0.611621	Medium	d__Bacteria	p__Actinobacteriota	c__Actinomycetia	o__Actinomycetales	f__Micrococcaceae	g__Glutamicibacter	s__unknown155
MAG_615	Bean paste	Species_99	2762795	63.0781	0.15949	Medium	d__Bacteria	p__Firmicutes	c__Bacilli	o__Bacillales	f__Bacillaceae	g__Bacillus	s__Bacillus velezensis
MAG_616	Sourdough	Species_22	2248259	94.0023	3.42669	High	d__Bacteria	p__Firmicutes	c__Bacilli	o__Lactobacillales	f__Lactobacillaceae	g__Latilactobacillus	s__Latilactobacillus curvatus
MAG_617	Sourdough	Species_133	4066036	55.6043	7.30067	Medium	d__Bacteria	p__Firmicutes	c__Bacilli	o__Lactobacillales	f__Enterococcaceae	g__Enterococcus_D	s__Enterococcus_D casseliflavus
MAG_618	Cheese	Species_170	4418055	98.2672	1.17684	High	d__Bacteria	p__Proteobacteria	c__Gammaproteobacteria	o__Enterobacterales	f__Enterobacteriaceae	g__Enterobacter	s__Enterobacter himalayensis
MAG_619	Cheese	Species_149	3941753	98.5465	0.581395	High	d__Bacteria	p__Actinobacteriota	c__Actinomycetia	o__Actinomycetales	f__Brevibacteriaceae	g__Brevibacterium	s__Brevibacterium sp900169365
MAG_620	Cheese	Species_178	3286708	99.4178	1.2574	High	d__Bacteria	p__Proteobacteria	c__Gammaproteobacteria	o__Pseudomonadales	f__Moraxellaceae	g__Psychrobacter	s__Psychrobacter sp003530515
MAG_621	Cheese	Species_148	3517843	96.8023	0.581395	High	d__Bacteria	p__Actinobacteriota	c__Actinomycetia	o__Actinomycetales	f__Brevibacteriaceae	g__Brevibacterium	s__Brevibacterium aurantiacum
MAG_622	Cheese	Species_202	2939255	97.5809	0.514865	High	d__Bacteria	p__Proteobacteria	c__Gammaproteobacteria	o__Pseudomonadales	f__Moraxellaceae	g__Psychrobacter	s__unknown114
MAG_623	Cheese	Species_198	2539542	87.0255	4.99084	Medium	d__Bacteria	p__Proteobacteria	c__Gammaproteobacteria	o__Pseudomonadales	f__Moraxellaceae	g__Psychrobacter	s__unknown124
MAG_624	Cheese	Species_249	2328928	94.6413	2.91439	High	d__Bacteria	p__Firmicutes	c__Bacilli	o__Lactobacillales	f__Carnobacteriaceae	g__Marinilactibacillus	s__Marinilactibacillus psychrotolerans
MAG_625	Cheese	Species_131	2910598	98.3108	0.45045	High	d__Bacteria	p__Actinobacteriota	c__Actinomycetia	o__Mycobacteriales	f__Mycobacteriaceae	g__Corynebacterium	s__unknown115
MAG_626	Cheese	Species_197	2842680	92.696	0.549451	High	d__Bacteria	p__Proteobacteria	c__Gammaproteobacteria	o__Pseudomonadales	f__Moraxellaceae	g__Psychrobacter	s__unknown117
MAG_627	Cheese	Species_274	2155551	93.5094	0.943396	High	d__Bacteria	p__Firmicutes	c__Bacilli	o__Lactobacillales	f__Streptococcaceae	g__Lactococcus	s__Lactococcus lactis_E
MAG_628	Cheese	Species_150	4032739	97.093	0.290698	High	d__Bacteria	p__Actinobacteriota	c__Actinomycetia	o__Actinomycetales	f__Brevibacteriaceae	g__Brevibacterium	s__unknown84
MAG_629	Cheese	Species_100	3220377	96.5855	1.37931	High	d__Bacteria	p__Proteobacteria	c__Gammaproteobacteria	o__Xanthomonadales	f__Xanthomonadaceae	g__Luteimonas	s__unknown99
MAG_630	Cheese	Species_63	3925938	98.5782	0	High	d__Bacteria	p__Proteobacteria	c__Gammaproteobacteria	o__Burkholderiales	f__Burkholderiaceae	g__Alcaligenes	s__Alcaligenes aquatilis
MAG_631	Cheese	Species_148	3121237	89.1957	1.79264	Medium	d__Bacteria	p__Actinobacteriota	c__Actinomycetia	o__Actinomycetales	f__Brevibacteriaceae	g__Brevibacterium	s__Brevibacterium aurantiacum
MAG_632	Cheese	Species_195	3419742	93.1668	0.882132	High	d__Bacteria	p__Proteobacteria	c__Gammaproteobacteria	o__Enterobacterales	f__Alteromonadaceae	g__Pseudoalteromonas	s__unknown94
MAG_633	Cheese	Species_161	2606786	82.6644	1.52905	Medium	d__Bacteria	p__Actinobacteriota	c__Actinomycetia	o__Actinomycetales	f__Micrococcaceae	g__Arthrobacter_H	s__unknown121
MAG_634	Cheese	Species_143	2489731	99.9158	0.673401	High	d__Bacteria	p__Actinobacteriota	c__Actinomycetia	o__Actinomycetales	f__Microbacteriaceae	g__Agrococcus	s__Agrococcus casei
MAG_635	Cheese	Species_148	3720003	93.8953	1.16279	High	d__Bacteria	p__Actinobacteriota	c__Actinomycetia	o__Actinomycetales	f__Brevibacteriaceae	g__Brevibacterium	s__Brevibacterium aurantiacum
MAG_636	Cheese	Species_120	3930033	87.7193	2.82651	Medium	d__Bacteria	p__Actinobacteriota	c__Actinomycetia	o__Actinomycetales	f__Dermabacteraceae	g__Brachybacterium	s__Brachybacterium sp900163615
MAG_637	Cheese	Species_148	3233014	80.3156	4.36047	Medium	d__Bacteria	p__Actinobacteriota	c__Actinomycetia	o__Actinomycetales	f__Brevibacteriaceae	g__Brevibacterium	s__Brevibacterium aurantiacum
MAG_638	Cheese	Species_121	3659035	95.7115	3.04094	High	d__Bacteria	p__Actinobacteriota	c__Actinomycetia	o__Actinomycetales	f__Dermabacteraceae	g__Brachybacterium	s__Brachybacterium alimentarium
MAG_639	Cheese	Species_211	3177698	93.6782	0.538793	High	d__Bacteria	p__Proteobacteria	c__Gammaproteobacteria	o__Pseudomonadales	f__Halomonadaceae	g__Halomonas	s__unknown103
MAG_640	Cheese	Species_148	3105359	86.2306	1.16279	Medium	d__Bacteria	p__Actinobacteriota	c__Actinomycetia	o__Actinomycetales	f__Brevibacteriaceae	g__Brevibacterium	s__Brevibacterium aurantiacum
MAG_641	Cheese	Species_141	2729594	98.064	0.505051	High	d__Bacteria	p__Actinobacteriota	c__Actinomycetia	o__Actinomycetales	f__Microbacteriaceae	g__Microbacterium	s__Microbacterium gubbeenense
MAG_642	Cheese	Species_213	3718018	99.1379	0.862069	High	d__Bacteria	p__Proteobacteria	c__Gammaproteobacteria	o__Pseudomonadales	f__Halomonadaceae	g__Halomonas	s__Halomonas sp900163645
MAG_643	Cheese	Species_197	3054082	97.4725	1.03938	High	d__Bacteria	p__Proteobacteria	c__Gammaproteobacteria	o__Pseudomonadales	f__Moraxellaceae	g__Psychrobacter	s__unknown110
MAG_644	Cheese	Species_151	3762890	90.1453	1.64729	High	d__Bacteria	p__Actinobacteriota	c__Actinomycetia	o__Actinomycetales	f__Brevibacteriaceae	g__Brevibacterium	s__unknown88
MAG_645	Cheese	Species_148	3342608	94.186	0	High	d__Bacteria	p__Actinobacteriota	c__Actinomycetia	o__Actinomycetales	f__Brevibacteriaceae	g__Brevibacterium	s__Brevibacterium aurantiacum
MAG_646	Cheese	Species_148	3185369	85.2478	0.639535	Medium	d__Bacteria	p__Actinobacteriota	c__Actinomycetia	o__Actinomycetales	f__Brevibacteriaceae	g__Brevibacterium	s__Brevibacterium aurantiacum
MAG_647	Cheese	Species_117	2290452	82.2985	1.44168	Medium	d__Bacteria	p__Actinobacteriota	c__Actinomycetia	o__Actinomycetales	f__Micrococcaceae	g__Yaniella	s__unknown128
MAG_648	Cheese	Species_148	3278537	92.2716	0.581395	High	d__Bacteria	p__Actinobacteriota	c__Actinomycetia	o__Actinomycetales	f__Brevibacteriaceae	g__Brevibacterium	s__Brevibacterium aurantiacum
MAG_649	Cheese	Species_121	3874981	98.538	0.584795	High	d__Bacteria	p__Actinobacteriota	c__Actinomycetia	o__Actinomycetales	f__Dermabacteraceae	g__Brachybacterium	s__Brachybacterium alimentarium
MAG_650	Cheese	Species_145	2122953	80.5042	1.0793	Medium	d__Bacteria	p__Actinobacteriota	c__Actinomycetia	o__Mycobacteriales	f__Mycobacteriaceae	g__Corynebacterium	s__Corynebacterium casei
MAG_651	Cheese	Species_132	3107352	99.2342	0.525526	High	d__Bacteria	p__Actinobacteriota	c__Actinomycetia	o__Mycobacteriales	f__Mycobacteriaceae	g__Corynebacterium	s__unknown107
MAG_652	Cheese	Species_120	3805871	91.2281	1.75439	High	d__Bacteria	p__Actinobacteriota	c__Actinomycetia	o__Actinomycetales	f__Dermabacteraceae	g__Brachybacterium	s__Brachybacterium sp900163615
MAG_653	Cheese	Species_230	2640116	95.2778	4.16667	High	d__Bacteria	p__Firmicutes	c__Bacilli	o__Staphylococcales	f__Staphylococcaceae	g__Staphylococcus	s__Staphylococcus equorum_A
