# Supplementary material for: Metagenomics reveals the habitat specificity of biosynthetic potential of secondary metabolites in global food fermentations
Source: Microbiome. 2023 May 20;11:115. doi: 10.1186/s40168-023-01536-8 (PMC10199516; doi:10.1186/s40168-023-01536-8)
Supplement: Supplementary file 4 — Additional file 3: Supplementary Data 3. The statistical analysis for the associations between phyla/clusters/BGC types and food fermentation types/groups. [file 40168_2023_1536_MOESM3_ESM.xlsx]

## Sheet: Data 3
Target	N	P value between fermentation group	P value among fermentation type
Phyla
Acidobacteriota	1	NA*	NA
Actinobacteriota	89	5.58e-12	1.22642e-98
Armatimonadota	1	NA	NA
Bacteroidota	2	NA	NA
Cyanobacteria	1	NA	NA
Deinococcota	4	NA	NA
Firmicutes	382	0.02	1.9905e-99
Firmicutes_A	3	NA	NA
Firmicutes_F	1	NA	NA
Proteobacteria	169	0.25	1.39946e-82
Clusters
FC1 (Lactobacillaceae)	197	0.000279	3.5e-48
FC2 (Streptococcaceae)	65	5.55e-09	1.19e-20
FC3 (Bacillaceae, Bacillaceae_C, Bacillaceae_D, Bacillaceae_G, Anoxybacillaceae, Amphibacillaceae, Thermoactinomycetaceae)	39	NA	NA
PC1 (Gammaproteobacteria)	125	2.13e-06	6.69e-87
PC2 (Alphaproteobacteria)	44	1.01e-08	0.00086
BGC type
RiPP	602	0.027745	4.84e-210
NRPS	488	1.99e-08	5.31e-179
PKS	369	0.000145	2.14e-124
Terpene	273	5.01e-05	5.57e-82
Siderophore	118	0.0018	5.25e-67
Arylpolyene	93	0.25	1.29e-40
Betalactone	90	0.014	1.48e-54
Ectoine	74	7.74e-05	5.5e-28
Others	227	0.000262	5.64e-42
*NA represents the P value can not be calculated because the number of target was < 40.
