# Supplementary material for: Metagenomics reveals the habitat specificity of biosynthetic potential of secondary metabolites in global food fermentations
Source: Microbiome. 2023 May 20;11:115. doi: 10.1186/s40168-023-01536-8 (PMC10199516; doi:10.1186/s40168-023-01536-8)
Supplement: Supplementary file 5 — Additional file 4: Supplementary Data 4. Two thousand three hundred thirty-four biosynthetic gene clusters (BGCs) and their distributions in gene cluster families (GCFs). [file 40168_2023_1536_MOESM4_ESM.xlsx]

## Sheet: Data 4
BGC id	GCF id	MAG id	Food fermentation	Taxon (family)	BGC type
MAG_287_337.region001	GCF_2821	MAG_287	Bean paste	Bacillaceae	PKS
MAG_287_244.region001	GCF_1294	MAG_287	Bean paste	Bacillaceae	PKS
MAG_20_25.region001	GCF_1784	MAG_20	Cheese	Streptomycetaceae	PKS
MAG_295_27.region001	GCF_2860	MAG_295	Nunu	Enterobacteriaceae	PKS
MAG_132_415.region001	GCF_462	MAG_132	Chinese liquor	Lactobacillaceae	RiPP
MAG_545_157.region001	GCF_462	MAG_545	Chinese liquor	Lactobacillaceae	RiPP
MAG_62_107.region001	GCF_3977	MAG_62	Bean paste	Others	RiPP
MAG_139_28.region001	GCF_486	MAG_139	Bean paste	Bacillaceae	RiPP
MAG_21_177.region001	GCF_511	MAG_21	Coffee	Streptococcaceae	RiPP
MAG_230_156.region001	GCF_511	MAG_230	Coffee	Streptococcaceae	RiPP
MAG_62_200.region001	GCF_573	MAG_62	Bean paste	Others	RiPP
MAG_62_0.region001	GCF_599	MAG_62	Bean paste	Others	Others
MAG_320_12.region002	GCF_2981	MAG_320	Cheese	Brevibacteriaceae	Terpene
MAG_619_57.region001	GCF_2981	MAG_619	Cheese	Brevibacteriaceae	Terpene
MAG_628_67.region001	GCF_2981	MAG_628	Cheese	Brevibacteriaceae	Terpene
MAG_579_385.region001	GCF_3810	MAG_579	Chilli paste	Enterobacteriaceae	Terpene
MAG_208_61.region001	GCF_635	MAG_208	Chinese liquor	Streptomycetaceae	Terpene
MAG_183_317.region001	GCF_1887	MAG_183	Bean paste	Enterobacteriaceae	Arylpolyene
MAG_62_265.region001	GCF_899	MAG_62	Bean paste	Others	Siderophore
MAG_155_7.region001	GCF_2140	MAG_155	Cheese	Staphylococcaceae	Siderophore
MAG_50_11.region001	GCF_2140	MAG_50	Cheese	Staphylococcaceae	Siderophore
MAG_653_79.region001	GCF_2140	MAG_653	Cheese	Staphylococcaceae	Siderophore
MAG_210_152.region001	GCF_1040	MAG_210	Chilli paste	Bacillaceae	PKS
MAG_624_159.region001	GCF_1114	MAG_624	Cheese	Others	RiPP
MAG_208_505.region001	GCF_2391	MAG_208	Chinese liquor	Streptomycetaceae	NRPS
MAG_208_426.region001	GCF_1384	MAG_208	Chinese liquor	Streptomycetaceae	Siderophore
MAG_618_199.region001	GCF_1403	MAG_618	Cheese	Enterobacteriaceae	Siderophore
MAG_208_15.region001	GCF_1828	MAG_208	Chinese liquor	Streptomycetaceae	Others
MAG_1_13.region001	GCF_2300	MAG_1	Kombucha	Burkholderiaceae	Others
MAG_1_15.region001	GCF_2301	MAG_1	Kombucha	Burkholderiaceae	Others
MAG_1_173.region001	GCF_2302	MAG_1	Kombucha	Burkholderiaceae	NRPS
MAG_1_228.region001	GCF_2303	MAG_1	Kombucha	Burkholderiaceae	Others
MAG_1_310.region001	GCF_2304	MAG_1	Kombucha	Burkholderiaceae	NRPS
MAG_1_361.region001	GCF_2305	MAG_1	Kombucha	Burkholderiaceae	NRPS
MAG_1_367.region001	GCF_2306	MAG_1	Kombucha	Burkholderiaceae	Others
MAG_1_430.region001	GCF_2307	MAG_1	Kombucha	Burkholderiaceae	Others
MAG_1_433.region001	GCF_2308	MAG_1	Kombucha	Burkholderiaceae	NRPS
MAG_1_453.region001	GCF_2309	MAG_1	Kombucha	Burkholderiaceae	Others
MAG_1_53.region001	GCF_2310	MAG_1	Kombucha	Burkholderiaceae	Arylpolyene
MAG_1_78.region001	GCF_2311	MAG_1	Kombucha	Burkholderiaceae	Terpene
MAG_100_15.region001	GCF_1918	MAG_100	Soy sauce	Others	RiPP
MAG_100_24.region001	GCF_1919	MAG_100	Soy sauce	Others	RiPP
MAG_100_27.region001	GCF_1920	MAG_100	Soy sauce	Others	RiPP
MAG_100_33.region001	GCF_1921	MAG_100	Soy sauce	Others	RiPP
MAG_100_8.region001	GCF_1922	MAG_100	Soy sauce	Others	RiPP
MAG_102_3.region001	GCF_3359	MAG_102	Cheese	Halomonadaceae	PKS
MAG_102_30.region001	GCF_3261	MAG_102	Cheese	Halomonadaceae	Betalactone
MAG_102_5.region001	GCF_1926	MAG_102	Cheese	Halomonadaceae	NRPS
MAG_104_260.region001	GCF_1928	MAG_104	Koumiss	Streptococcaceae	RiPP
MAG_105_3.region001	GCF_1930	MAG_105	Cheese	Moraxellaceae	Arylpolyene
MAG_105_381.region001	GCF_3293	MAG_105	Cheese	Moraxellaceae	RiPP
MAG_106_183.region001	GCF_1932	MAG_106	Cheese	Others	Terpene
MAG_106_5.region001	GCF_4031	MAG_106	Cheese	Others	Others
MAG_107_30.region001	GCF_1934	MAG_107	Nunu	Others	Terpene
MAG_107_35.region001	GCF_2900	MAG_107	Nunu	Others	RiPP
MAG_107_84.region001	GCF_1936	MAG_107	Nunu	Others	NRPS
MAG_109_124.region001	GCF_1939	MAG_109	Coffee	Acetobacteraceae	Others
MAG_109_302.region001	GCF_1940	MAG_109	Coffee	Acetobacteraceae	Terpene
MAG_109_394.region001	GCF_1941	MAG_109	Coffee	Acetobacteraceae	PKS
MAG_109_444.region001	GCF_1942	MAG_109	Coffee	Acetobacteraceae	NRPS
MAG_109_46.region001	GCF_1943	MAG_109	Coffee	Acetobacteraceae	Terpene
MAG_11_507.region001	GCF_1972	MAG_11	Bean paste	Others	RiPP
MAG_11_591.region001	GCF_1973	MAG_11	Bean paste	Others	RiPP
MAG_11_614.region001	GCF_3892	MAG_11	Bean paste	Others	RiPP
MAG_110_126.region001	GCF_1948	MAG_110	Cheese	Mycobacteriaceae	NRPS
MAG_110_93.region001	GCF_4119	MAG_110	Cheese	Mycobacteriaceae	Terpene
MAG_114_281.region001	GCF_1960	MAG_114	Cheese	Others	Siderophore
MAG_114_295.region001	GCF_1961	MAG_114	Cheese	Others	Arylpolyene
MAG_114_381.region001	GCF_3292	MAG_114	Cheese	Others	RiPP
MAG_114_487.region001	GCF_1963	MAG_114	Cheese	Others	Arylpolyene
MAG_117_85.region001	GCF_1966	MAG_117	Cheese	Lactobacillaceae	Terpene
MAG_12_225.region001	GCF_2007	MAG_12	Chinese liquor	Bacillaceae	Siderophore
MAG_12_25.region001	GCF_2009	MAG_12	Chinese liquor	Bacillaceae	NRPS
MAG_12_393.region001	GCF_2011	MAG_12	Chinese liquor	Bacillaceae	NRPS
MAG_12_427.region001	GCF_2012	MAG_12	Chinese liquor	Bacillaceae	NRPS
MAG_12_628.region001	GCF_2015	MAG_12	Chinese liquor	Bacillaceae	NRPS
MAG_12_635.region001	GCF_2016	MAG_12	Chinese liquor	Bacillaceae	NRPS
MAG_12_869.region001	GCF_2324	MAG_12	Chinese liquor	Bacillaceae	Siderophore
MAG_120_16.region001	GCF_1975	MAG_120	Soy sauce	Others	RiPP
MAG_120_264.region001	GCF_1976	MAG_120	Soy sauce	Others	NRPS
MAG_120_319.region001	GCF_1977	MAG_120	Soy sauce	Others	PKS
MAG_121_2.region001	GCF_1978	MAG_121	Chinese liquor	Acetobacteraceae	Terpene
MAG_121_26.region001	GCF_1979	MAG_121	Chinese liquor	Acetobacteraceae	Terpene
MAG_121_308.region001	GCF_1980	MAG_121	Chinese liquor	Acetobacteraceae	Terpene
MAG_121_370.region001	GCF_1981	MAG_121	Chinese liquor	Acetobacteraceae	Arylpolyene
MAG_121_593.region001	GCF_1982	MAG_121	Chinese liquor	Acetobacteraceae	Terpene
MAG_123_182.region001	GCF_1985	MAG_123	Coffee	Acetobacteraceae	Terpene
MAG_123_31.region001	GCF_1986	MAG_123	Coffee	Acetobacteraceae	RiPP
MAG_123_426.region001	GCF_2038	MAG_123	Coffee	Acetobacteraceae	Arylpolyene
MAG_123_480.region001	GCF_1988	MAG_123	Coffee	Acetobacteraceae	Terpene
MAG_123_537.region001	GCF_3093	MAG_123	Coffee	Acetobacteraceae	Others
MAG_123_717.region001	GCF_1990	MAG_123	Coffee	Acetobacteraceae	Terpene
MAG_125_39.region001	GCF_2000	MAG_125	Bean paste	Others	RiPP
MAG_126_11.region001	GCF_2001	MAG_126	Kimchi	Lactobacillaceae	RiPP
MAG_127_24.region001	GCF_4214	MAG_127	Cheese	Enterobacteriaceae	Betalactone
MAG_127_31.region001	GCF_2003	MAG_127	Cheese	Enterobacteriaceae	Siderophore
MAG_127_77.region001	GCF_2004	MAG_127	Cheese	Enterobacteriaceae	Others
MAG_128_150.region001	GCF_3453	MAG_128	Cheese	Others	Ectoine
MAG_128_76.region001	GCF_2544	MAG_128	Cheese	Others	PKS
MAG_13_1256.region001	GCF_3787	MAG_13	Cheese	Enterobacteriaceae	Siderophore
MAG_13_151.region001	GCF_4211	MAG_13	Cheese	Enterobacteriaceae	Siderophore
MAG_13_194.region001	GCF_3377	MAG_13	Cheese	Enterobacteriaceae	Others
MAG_13_243.region001	GCF_4209	MAG_13	Cheese	Enterobacteriaceae	Arylpolyene
MAG_13_290.region001	GCF_2083	MAG_13	Cheese	Enterobacteriaceae	Others
MAG_13_89.region001	GCF_2084	MAG_13	Cheese	Enterobacteriaceae	NRPS
MAG_13_919.region001	GCF_2085	MAG_13	Cheese	Enterobacteriaceae	NRPS
MAG_130_103.region001	GCF_2019	MAG_130	Cheese	Others	NRPS
MAG_130_231.region001	GCF_3525	MAG_130	Cheese	Others	PKS
MAG_130_24.region001	GCF_2022	MAG_130	Cheese	Others	RiPP
MAG_130_27.region001	GCF_2022	MAG_130	Cheese	Others	RiPP
MAG_130_412.region001	GCF_3293	MAG_130	Cheese	Others	Others
MAG_130_459.region001	GCF_2024	MAG_130	Cheese	Others	Others
MAG_130_506.region001	GCF_3527	MAG_130	Cheese	Others	Arylpolyene
MAG_130_714.region001	GCF_2024	MAG_130	Cheese	Others	Others
MAG_130_783.region001	GCF_2568	MAG_130	Cheese	Others	Others
MAG_131_11.region001	GCF_2028	MAG_131	Bean paste	Others	RiPP
MAG_131_130.region001	GCF_2029	MAG_131	Bean paste	Others	RiPP
MAG_131_41.region001	GCF_3723	MAG_131	Bean paste	Others	PKS
MAG_131_423.region001	GCF_2031	MAG_131	Bean paste	Others	Others
MAG_131_453.region001	GCF_2032	MAG_131	Bean paste	Others	RiPP
MAG_132_357.region001	GCF_2035	MAG_132	Chinese liquor	Lactobacillaceae	RiPP
MAG_132_375.region001	GCF_2650	MAG_132	Chinese liquor	Lactobacillaceae	RiPP
MAG_133_149.region001	GCF_2038	MAG_133	Coffee	Acetobacteraceae	Arylpolyene
MAG_133_159.region001	GCF_3097	MAG_133	Coffee	Acetobacteraceae	Terpene
MAG_133_171.region001	GCF_2268	MAG_133	Coffee	Acetobacteraceae	RiPP
MAG_133_677.region001	GCF_2041	MAG_133	Coffee	Acetobacteraceae	Terpene
MAG_134_104.region001	GCF_2043	MAG_134	Chinese liquor	Lactobacillaceae	PKS
MAG_135_0.region001	GCF_2044	MAG_135	Chinese liquor	Lactobacillaceae	PKS
MAG_136_141.region001	GCF_2045	MAG_136	Coffee	Enterobacteriaceae	NRPS
MAG_136_153.region001	GCF_2046	MAG_136	Coffee	Enterobacteriaceae	NRPS
MAG_136_219.region001	GCF_2047	MAG_136	Coffee	Enterobacteriaceae	NRPS
MAG_136_267.region001	GCF_2048	MAG_136	Coffee	Enterobacteriaceae	Others
MAG_136_417.region001	GCF_2049	MAG_136	Coffee	Enterobacteriaceae	NRPS
MAG_136_789.region001	GCF_2050	MAG_136	Coffee	Enterobacteriaceae	NRPS
MAG_136_858.region001	GCF_2051	MAG_136	Coffee	Enterobacteriaceae	RiPP
MAG_136_938.region001	GCF_2053	MAG_136	Coffee	Enterobacteriaceae	Terpene
MAG_137_0.region001	GCF_3294	MAG_137	Cheese	Moraxellaceae	Betalactone
MAG_139_0.region001	GCF_2055	MAG_139	Bean paste	Bacillaceae	PKS
MAG_139_118.region001	GCF_2056	MAG_139	Bean paste	Bacillaceae	NRPS
MAG_139_14.region001	GCF_2059	MAG_139	Bean paste	Bacillaceae	PKS
MAG_139_44.region001	GCF_2812	MAG_139	Bean paste	Bacillaceae	Terpene
MAG_139_6.region001	GCF_2071	MAG_139	Bean paste	Bacillaceae	NRPS
MAG_139_63.region001	GCF_2072	MAG_139	Bean paste	Bacillaceae	PKS
MAG_139_87.region001	GCF_2076	MAG_139	Bean paste	Bacillaceae	NRPS
MAG_139_9.region001	GCF_2715	MAG_139	Bean paste	Bacillaceae	PKS
MAG_14_204.region001	GCF_2560	MAG_14	Cheese	Streptococcaceae	RiPP
MAG_140_15.region001	GCF_2288	MAG_140	Coffee	Others	NRPS
MAG_140_160.region001	GCF_2087	MAG_140	Coffee	Others	Terpene
MAG_140_162.region001	GCF_2088	MAG_140	Coffee	Others	Siderophore
MAG_140_295.region001	GCF_2293	MAG_140	Coffee	Others	Others
MAG_140_340.region001	GCF_2090	MAG_140	Coffee	Others	Terpene
MAG_140_617.region001	GCF_3115	MAG_140	Coffee	Others	NRPS
MAG_141_247.region001	GCF_4124	MAG_141	Cheese	Staphylococcaceae	PKS
MAG_141_326.region001	GCF_2093	MAG_141	Cheese	Staphylococcaceae	Siderophore
MAG_141_375.region001	GCF_2094	MAG_141	Cheese	Staphylococcaceae	RiPP
MAG_141_431.region001	GCF_2095	MAG_141	Cheese	Staphylococcaceae	RiPP
MAG_143_290.region001	GCF_2097	MAG_143	Wine	Acetobacteraceae	PKS
MAG_143_3.region001	GCF_2098	MAG_143	Wine	Acetobacteraceae	Terpene
MAG_144_41.region001	GCF_2099	MAG_144	Milk kefir	Lactobacillaceae	RiPP
MAG_145_107.region001	GCF_2100	MAG_145	Cheese	Others	Terpene
MAG_145_25.region001	GCF_3417	MAG_145	Cheese	Others	PKS
MAG_145_254.region001	GCF_2102	MAG_145	Cheese	Others	Ectoine
MAG_145_259.region001	GCF_2103	MAG_145	Cheese	Others	PKS
MAG_145_325.region001	GCF_2104	MAG_145	Cheese	Others	PKS
MAG_146_111.region001	GCF_2105	MAG_146	Coffee	Acetobacteraceae	Terpene
MAG_146_224.region001	GCF_2038	MAG_146	Coffee	Acetobacteraceae	Arylpolyene
MAG_146_669.region001	GCF_2268	MAG_146	Coffee	Acetobacteraceae	Others
MAG_146_704.region001	GCF_2108	MAG_146	Coffee	Acetobacteraceae	Terpene
MAG_148_97.region001	GCF_3589	MAG_148	Kombucha	Acetobacteraceae	RiPP
MAG_149_444.region001	GCF_3086	MAG_149	Coffee	Lactobacillaceae	PKS
MAG_149_459.region001	GCF_2112	MAG_149	Coffee	Lactobacillaceae	RiPP
MAG_15_17.region001	GCF_2148	MAG_15	Milk kefir	Acetobacteraceae	Terpene
MAG_15_20.region001	GCF_2149	MAG_15	Milk kefir	Acetobacteraceae	Others
MAG_15_8.region001	GCF_2150	MAG_15	Milk kefir	Acetobacteraceae	Arylpolyene
MAG_15_8.region002	GCF_2151	MAG_15	Milk kefir	Acetobacteraceae	RiPP
MAG_15_9.region001	GCF_2152	MAG_15	Milk kefir	Acetobacteraceae	Terpene
MAG_150_560.region001	GCF_2117	MAG_150	Chinese liquor	Acetobacteraceae	Terpene
MAG_150_578.region001	GCF_2118	MAG_150	Chinese liquor	Acetobacteraceae	Terpene
MAG_151_17.region001	GCF_2119	MAG_151	Milk kefir	Lactobacillaceae	RiPP
MAG_152_320.region001	GCF_3110	MAG_152	Coffee	Lactobacillaceae	PKS
MAG_153_250.region001	GCF_2122	MAG_153	Cheese	Others	Arylpolyene
MAG_153_52.region001	GCF_2123	MAG_153	Cheese	Others	NRPS
MAG_153_787.region001	GCF_3460	MAG_153	Cheese	Others	Others
MAG_154_354.region001	GCF_2129	MAG_154	Yoghurt	Streptococcaceae	NRPS
MAG_155_0.region001	GCF_3519	MAG_155	Cheese	Staphylococcaceae	Terpene
MAG_155_17.region001	GCF_2136	MAG_155	Cheese	Staphylococcaceae	Others
MAG_155_19.region001	GCF_2137	MAG_155	Cheese	Staphylococcaceae	NRPS
MAG_155_6.region001	GCF_2137	MAG_155	Cheese	Staphylococcaceae	NRPS
MAG_157_386.region001	GCF_2143	MAG_157	Sourdough	Lactobacillaceae	RiPP
MAG_157_439.region001	GCF_2144	MAG_157	Sourdough	Lactobacillaceae	RiPP
MAG_159_144.region001	GCF_2145	MAG_159	Soy sauce	Halomonadaceae	RiPP
MAG_159_302.region001	GCF_2147	MAG_159	Soy sauce	Halomonadaceae	Ectoine
MAG_16_16.region001	GCF_2190	MAG_16	Kimchi	Others	RiPP
MAG_16_5.region001	GCF_2191	MAG_16	Kimchi	Others	Terpene
MAG_16_51.region001	GCF_2192	MAG_16	Kimchi	Others	RiPP
MAG_16_58.region001	GCF_2193	MAG_16	Kimchi	Others	NRPS
MAG_160_399.region001	GCF_2153	MAG_160	Kombucha	Others	Terpene
MAG_160_49.region001	GCF_2154	MAG_160	Kombucha	Others	RiPP
MAG_161_14.region001	GCF_2155	MAG_161	Soy sauce	Others	PKS
MAG_161_24.region001	GCF_2156	MAG_161	Soy sauce	Others	Others
MAG_161_35.region001	GCF_2157	MAG_161	Soy sauce	Others	RiPP
MAG_161_47.region001	GCF_2158	MAG_161	Soy sauce	Others	Others
MAG_161_47.region002	GCF_2159	MAG_161	Soy sauce	Others	Ectoine
MAG_161_62.region001	GCF_2160	MAG_161	Soy sauce	Others	Siderophore
MAG_162_46.region001	GCF_3176	MAG_162	Yoghurt	Lactobacillaceae	RiPP
MAG_165_104.region001	GCF_2168	MAG_165	Nunu	Staphylococcaceae	Terpene
MAG_167_118.region001	GCF_2169	MAG_167	Cheese	Brevibacteriaceae	RiPP
MAG_167_133.region001	GCF_2170	MAG_167	Cheese	Brevibacteriaceae	RiPP
MAG_167_141.region001	GCF_2171	MAG_167	Cheese	Brevibacteriaceae	NRPS
MAG_167_167.region001	GCF_2172	MAG_167	Cheese	Brevibacteriaceae	RiPP
MAG_167_23.region001	GCF_2173	MAG_167	Cheese	Brevibacteriaceae	RiPP
MAG_167_27.region001	GCF_2174	MAG_167	Cheese	Brevibacteriaceae	Ectoine
MAG_167_291.region001	GCF_4157	MAG_167	Cheese	Brevibacteriaceae	NRPS
MAG_167_302.region001	GCF_4091	MAG_167	Cheese	Brevibacteriaceae	RiPP
MAG_167_346.region001	GCF_2177	MAG_167	Cheese	Brevibacteriaceae	NRPS
MAG_167_360.region001	GCF_3446	MAG_167	Cheese	Brevibacteriaceae	Terpene
MAG_167_391.region001	GCF_2179	MAG_167	Cheese	Brevibacteriaceae	NRPS
MAG_167_459.region001	GCF_4061	MAG_167	Cheese	Brevibacteriaceae	NRPS
MAG_167_47.region001	GCF_3452	MAG_167	Cheese	Brevibacteriaceae	Betalactone
MAG_167_71.region001	GCF_4007	MAG_167	Cheese	Brevibacteriaceae	NRPS
MAG_169_3.region001	GCF_3254	MAG_169	Cheese	Streptococcaceae	NRPS
MAG_169_41.region001	GCF_2188	MAG_169	Cheese	Streptococcaceae	RiPP
MAG_17_79.region001	GCF_2226	MAG_17	Soy sauce	Others	NRPS
MAG_170_181.region001	GCF_3293	MAG_170	Cheese	Moraxellaceae	Siderophore
MAG_170_181.region002	GCF_3293	MAG_170	Cheese	Moraxellaceae	Others
MAG_170_3.region001	GCF_3294	MAG_170	Cheese	Moraxellaceae	Betalactone
MAG_171_200.region001	GCF_2197	MAG_171	Coffee	Acetobacteraceae	NRPS
MAG_171_216.region001	GCF_2268	MAG_171	Coffee	Acetobacteraceae	RiPP
MAG_171_423.region001	GCF_2266	MAG_171	Coffee	Acetobacteraceae	Terpene
MAG_171_462.region001	GCF_3005	MAG_171	Coffee	Acetobacteraceae	PKS
MAG_171_520.region001	GCF_1942	MAG_171	Coffee	Acetobacteraceae	NRPS
MAG_171_554.region001	GCF_1990	MAG_171	Coffee	Acetobacteraceae	Terpene
MAG_172_149.region001	GCF_2203	MAG_172	Cheese	Others	NRPS
MAG_172_191.region001	GCF_2204	MAG_172	Cheese	Others	NRPS
MAG_172_291.region001	GCF_2205	MAG_172	Cheese	Others	Terpene
MAG_172_348.region001	GCF_2206	MAG_172	Cheese	Others	NRPS
MAG_173_25.region001	GCF_3206	MAG_173	Wine	Streptococcaceae	PKS
MAG_173_271.region001	GCF_2208	MAG_173	Wine	Streptococcaceae	RiPP
MAG_173_363.region001	GCF_2210	MAG_173	Wine	Streptococcaceae	RiPP
MAG_173_372.region001	GCF_2211	MAG_173	Wine	Streptococcaceae	RiPP
MAG_173_6.region001	GCF_2213	MAG_173	Wine	Streptococcaceae	RiPP
MAG_177_13.region001	GCF_2217	MAG_177	Soy sauce	Others	Ectoine
MAG_177_25.region001	GCF_2218	MAG_177	Soy sauce	Others	Terpene
MAG_177_41.region001	GCF_2219	MAG_177	Soy sauce	Others	PKS
MAG_178_20.region001	GCF_2220	MAG_178	Koumiss	Streptococcaceae	PKS
MAG_178_48.region001	GCF_2221	MAG_178	Koumiss	Streptococcaceae	RiPP
MAG_179_297.region001	GCF_2223	MAG_179	Chinese liquor	Lactobacillaceae	PKS
MAG_180_314.region001	GCF_2228	MAG_180	Cheese	Staphylococcaceae	Siderophore
MAG_180_85.region001	GCF_2229	MAG_180	Cheese	Staphylococcaceae	Siderophore
MAG_182_1199.region001	GCF_2520	MAG_182	Coffee	Others	Terpene
MAG_182_1269.region001	GCF_2516	MAG_182	Coffee	Others	Others
MAG_182_1305.region001	GCF_2232	MAG_182	Coffee	Others	Arylpolyene
MAG_182_1336.region001	GCF_2233	MAG_182	Coffee	Others	NRPS
MAG_182_581.region001	GCF_2235	MAG_182	Coffee	Others	NRPS
MAG_183_475.region001	GCF_2238	MAG_183	Bean paste	Enterobacteriaceae	Terpene
MAG_183_573.region001	GCF_2240	MAG_183	Bean paste	Enterobacteriaceae	Terpene
MAG_184_11.region001	GCF_2241	MAG_184	Soy sauce	Others	RiPP
MAG_184_127.region001	GCF_2242	MAG_184	Soy sauce	Others	RiPP
MAG_184_155.region001	GCF_2243	MAG_184	Soy sauce	Others	RiPP
MAG_184_227.region001	GCF_2244	MAG_184	Soy sauce	Others	RiPP
MAG_184_253.region001	GCF_2245	MAG_184	Soy sauce	Others	RiPP
MAG_184_44.region001	GCF_2246	MAG_184	Soy sauce	Others	RiPP
MAG_184_84.region001	GCF_2247	MAG_184	Soy sauce	Others	RiPP
MAG_184_87.region001	GCF_2248	MAG_184	Soy sauce	Others	RiPP
MAG_185_19.region001	GCF_2249	MAG_185	Koumiss	Micrococcaceae	Betalactone
MAG_185_305.region001	GCF_2250	MAG_185	Koumiss	Micrococcaceae	Terpene
MAG_185_345.region001	GCF_2251	MAG_185	Koumiss	Micrococcaceae	RiPP
MAG_186_112.region001	GCF_2031	MAG_186	Bean paste	Others	Others
MAG_186_163.region001	GCF_2253	MAG_186	Bean paste	Others	Terpene
MAG_186_253.region001	GCF_2254	MAG_186	Bean paste	Others	PKS
MAG_187_72.region001	GCF_3693	MAG_187	Chinese liquor	Lactobacillaceae	PKS
MAG_188_34.region001	GCF_2256	MAG_188	Soy sauce	Others	RiPP
MAG_188_34.region002	GCF_2257	MAG_188	Soy sauce	Others	RiPP
MAG_188_4.region001	GCF_2258	MAG_188	Soy sauce	Others	RiPP
MAG_188_64.region001	GCF_2259	MAG_188	Soy sauce	Others	RiPP
MAG_189_120.region001	GCF_2261	MAG_189	Cheese	Streptococcaceae	RiPP
MAG_189_129.region001	GCF_2262	MAG_189	Cheese	Streptococcaceae	RiPP
MAG_19_23.region001	GCF_3871	MAG_19	Nunu	Enterobacteriaceae	RiPP
MAG_190_345.region001	GCF_2265	MAG_190	Coffee	Acetobacteraceae	Terpene
MAG_190_386.region001	GCF_2266	MAG_190	Coffee	Acetobacteraceae	Terpene
MAG_190_48.region001	GCF_2197	MAG_190	Coffee	Acetobacteraceae	NRPS
MAG_190_62.region001	GCF_2268	MAG_190	Coffee	Acetobacteraceae	Others
MAG_193_369.region001	GCF_2269	MAG_193	Chinese liquor	Others	RiPP
MAG_193_383.region001	GCF_4139	MAG_193	Chinese liquor	Others	RiPP
MAG_194_189.region001	GCF_2271	MAG_194	Bean paste	Others	PKS
MAG_194_255.region001	GCF_2272	MAG_194	Bean paste	Others	RiPP
MAG_194_270.region001	GCF_2273	MAG_194	Bean paste	Others	Arylpolyene
MAG_194_84.region001	GCF_2274	MAG_194	Bean paste	Others	Terpene
MAG_196_1.region001	GCF_2275	MAG_196	Bean paste	Moraxellaceae	Arylpolyene
MAG_196_10.region001	GCF_2276	MAG_196	Bean paste	Moraxellaceae	RiPP
MAG_196_16.region001	GCF_2278	MAG_196	Bean paste	Moraxellaceae	RiPP
MAG_196_26.region001	GCF_2280	MAG_196	Bean paste	Moraxellaceae	Betalactone
MAG_196_4.region001	GCF_2281	MAG_196	Bean paste	Moraxellaceae	Siderophore
MAG_197_423.region001	GCF_2282	MAG_197	Yoghurt	Enterobacteriaceae	RiPP
MAG_197_707.region001	GCF_2283	MAG_197	Yoghurt	Enterobacteriaceae	RiPP
MAG_198_300.region001	GCF_4162	MAG_198	Chinese liquor	Lactobacillaceae	PKS
MAG_199_159.region001	GCF_2285	MAG_199	Coffee	Others	Terpene
MAG_199_255.region001	GCF_2286	MAG_199	Coffee	Others	PKS
MAG_199_282.region001	GCF_3081	MAG_199	Coffee	Others	Terpene
MAG_199_316.region001	GCF_2288	MAG_199	Coffee	Others	NRPS
MAG_199_415.region001	GCF_2289	MAG_199	Coffee	Others	Arylpolyene
MAG_199_443.region001	GCF_2290	MAG_199	Coffee	Others	Arylpolyene
MAG_199_562.region001	GCF_2291	MAG_199	Coffee	Others	Arylpolyene
MAG_199_640.region001	GCF_2292	MAG_199	Coffee	Others	NRPS
MAG_199_645.region001	GCF_2293	MAG_199	Coffee	Others	Others
MAG_199_8.region001	GCF_2294	MAG_199	Coffee	Others	Siderophore
MAG_2_131.region001	GCF_2886	MAG_2	Wine	Others	Terpene
MAG_2_202.region001	GCF_2887	MAG_2	Wine	Others	Terpene
MAG_2_219.region001	GCF_2888	MAG_2	Wine	Others	Others
MAG_2_234.region001	GCF_2889	MAG_2	Wine	Others	NRPS
MAG_2_303.region001	GCF_2890	MAG_2	Wine	Others	RiPP
MAG_2_400.region001	GCF_2891	MAG_2	Wine	Others	Others
MAG_2_402.region001	GCF_2892	MAG_2	Wine	Others	RiPP
MAG_2_468.region001	GCF_2893	MAG_2	Wine	Others	Others
MAG_2_488.region001	GCF_2894	MAG_2	Wine	Others	RiPP
MAG_2_512.region001	GCF_2895	MAG_2	Wine	Others	RiPP
MAG_2_567.region001	GCF_2896	MAG_2	Wine	Others	Others
MAG_2_572.region001	GCF_2897	MAG_2	Wine	Others	Others
MAG_20_0.region001	GCF_2406	MAG_20	Cheese	Streptomycetaceae	Siderophore
MAG_20_103.region001	GCF_2407	MAG_20	Cheese	Streptomycetaceae	PKS
MAG_20_117.region001	GCF_2408	MAG_20	Cheese	Streptomycetaceae	NRPS
MAG_20_144.region001	GCF_2409	MAG_20	Cheese	Streptomycetaceae	RiPP
MAG_20_16.region001	GCF_2411	MAG_20	Cheese	Streptomycetaceae	Others
MAG_20_169.region001	GCF_2412	MAG_20	Cheese	Streptomycetaceae	Others
MAG_20_171.region001	GCF_2413	MAG_20	Cheese	Streptomycetaceae	NRPS
MAG_20_190.region001	GCF_2414	MAG_20	Cheese	Streptomycetaceae	RiPP
MAG_20_195.region001	GCF_2415	MAG_20	Cheese	Streptomycetaceae	RiPP
MAG_20_229.region001	GCF_2416	MAG_20	Cheese	Streptomycetaceae	PKS
MAG_20_23.region001	GCF_2417	MAG_20	Cheese	Streptomycetaceae	Others
MAG_20_243.region001	GCF_2418	MAG_20	Cheese	Streptomycetaceae	Others
MAG_20_295.region001	GCF_2420	MAG_20	Cheese	Streptomycetaceae	PKS
MAG_20_31.region001	GCF_2421	MAG_20	Cheese	Streptomycetaceae	PKS
MAG_20_33.region001	GCF_2422	MAG_20	Cheese	Streptomycetaceae	Siderophore
MAG_20_332.region001	GCF_2423	MAG_20	Cheese	Streptomycetaceae	Terpene
MAG_20_36.region001	GCF_2424	MAG_20	Cheese	Streptomycetaceae	NRPS
MAG_20_4.region001	GCF_2425	MAG_20	Cheese	Streptomycetaceae	NRPS
MAG_20_41.region001	GCF_2426	MAG_20	Cheese	Streptomycetaceae	RiPP
MAG_20_43.region001	GCF_2427	MAG_20	Cheese	Streptomycetaceae	RiPP
MAG_20_47.region001	GCF_2428	MAG_20	Cheese	Streptomycetaceae	PKS
MAG_20_49.region001	GCF_2429	MAG_20	Cheese	Streptomycetaceae	Others
MAG_20_54.region001	GCF_2430	MAG_20	Cheese	Streptomycetaceae	NRPS
MAG_20_59.region001	GCF_2431	MAG_20	Cheese	Streptomycetaceae	Others
MAG_20_6.region001	GCF_2432	MAG_20	Cheese	Streptomycetaceae	Others
MAG_20_63.region001	GCF_2433	MAG_20	Cheese	Streptomycetaceae	RiPP
MAG_20_68.region001	GCF_2434	MAG_20	Cheese	Streptomycetaceae	RiPP
MAG_20_69.region001	GCF_2435	MAG_20	Cheese	Streptomycetaceae	NRPS
MAG_20_72.region001	GCF_2436	MAG_20	Cheese	Streptomycetaceae	RiPP
MAG_20_95.region001	GCF_2437	MAG_20	Cheese	Streptomycetaceae	PKS
MAG_200_301.region001	GCF_2312	MAG_200	Coffee	Enterobacteriaceae	Siderophore
MAG_200_531.region001	GCF_2313	MAG_200	Coffee	Enterobacteriaceae	NRPS
MAG_200_552.region001	GCF_2314	MAG_200	Coffee	Enterobacteriaceae	Others
MAG_200_917.region001	GCF_2315	MAG_200	Coffee	Enterobacteriaceae	Others
MAG_200_944.region001	GCF_2316	MAG_200	Coffee	Enterobacteriaceae	NRPS
MAG_201_153.region001	GCF_2016	MAG_201	Chinese liquor	Bacillaceae	NRPS
MAG_201_258.region001	GCF_2322	MAG_201	Chinese liquor	Bacillaceae	NRPS
MAG_201_330.region001	GCF_2324	MAG_201	Chinese liquor	Bacillaceae	Siderophore
MAG_201_467.region001	GCF_2326	MAG_201	Chinese liquor	Bacillaceae	NRPS
MAG_201_555.region001	GCF_2327	MAG_201	Chinese liquor	Bacillaceae	Terpene
MAG_201_755.region001	GCF_2329	MAG_201	Chinese liquor	Bacillaceae	Siderophore
MAG_202_101.region001	GCF_2331	MAG_202	Bean paste	Others	PKS
MAG_205_52.region001	GCF_2334	MAG_205	Nunu	Micrococcaceae	PKS
MAG_205_95.region001	GCF_2335	MAG_205	Nunu	Micrococcaceae	NRPS
MAG_206_1.region001	GCF_4062	MAG_206	Cheese	Brevibacteriaceae	Ectoine
MAG_206_1.region002	GCF_2337	MAG_206	Cheese	Brevibacteriaceae	Terpene
MAG_206_14.region001	GCF_4094	MAG_206	Cheese	Brevibacteriaceae	NRPS
MAG_206_2.region001	GCF_4088	MAG_206	Cheese	Brevibacteriaceae	Siderophore
MAG_207_31.region001	GCF_2342	MAG_207	Milk kefir	Lactobacillaceae	RiPP
MAG_208_104.region001	GCF_2344	MAG_208	Chinese liquor	Streptomycetaceae	PKS
MAG_208_11.region001	GCF_2345	MAG_208	Chinese liquor	Streptomycetaceae	PKS
MAG_208_118.region001	GCF_2346	MAG_208	Chinese liquor	Streptomycetaceae	PKS
MAG_208_124.region001	GCF_2347	MAG_208	Chinese liquor	Streptomycetaceae	PKS
MAG_208_139.region001	GCF_2348	MAG_208	Chinese liquor	Streptomycetaceae	RiPP
MAG_208_14.region001	GCF_2349	MAG_208	Chinese liquor	Streptomycetaceae	NRPS
MAG_208_182.region001	GCF_2351	MAG_208	Chinese liquor	Streptomycetaceae	Ectoine
MAG_208_183.region001	GCF_2352	MAG_208	Chinese liquor	Streptomycetaceae	RiPP
MAG_208_196.region001	GCF_2353	MAG_208	Chinese liquor	Streptomycetaceae	NRPS
MAG_208_21.region001	GCF_2354	MAG_208	Chinese liquor	Streptomycetaceae	Others
MAG_208_217.region001	GCF_2355	MAG_208	Chinese liquor	Streptomycetaceae	NRPS
MAG_208_225.region001	GCF_2356	MAG_208	Chinese liquor	Streptomycetaceae	Terpene
MAG_208_232.region001	GCF_2357	MAG_208	Chinese liquor	Streptomycetaceae	Terpene
MAG_208_235.region001	GCF_2358	MAG_208	Chinese liquor	Streptomycetaceae	PKS
MAG_208_249.region001	GCF_2359	MAG_208	Chinese liquor	Streptomycetaceae	Betalactone
MAG_208_254.region001	GCF_2360	MAG_208	Chinese liquor	Streptomycetaceae	RiPP
MAG_208_264.region001	GCF_2361	MAG_208	Chinese liquor	Streptomycetaceae	NRPS
MAG_208_275.region001	GCF_2362	MAG_208	Chinese liquor	Streptomycetaceae	Others
MAG_208_277.region001	GCF_2363	MAG_208	Chinese liquor	Streptomycetaceae	PKS
MAG_208_278.region001	GCF_2364	MAG_208	Chinese liquor	Streptomycetaceae	PKS
MAG_208_293.region001	GCF_2365	MAG_208	Chinese liquor	Streptomycetaceae	NRPS
MAG_208_311.region001	GCF_2366	MAG_208	Chinese liquor	Streptomycetaceae	NRPS
MAG_208_318.region001	GCF_2367	MAG_208	Chinese liquor	Streptomycetaceae	NRPS
MAG_208_320.region001	GCF_2368	MAG_208	Chinese liquor	Streptomycetaceae	Siderophore
MAG_208_325.region001	GCF_2369	MAG_208	Chinese liquor	Streptomycetaceae	PKS
MAG_208_326.region001	GCF_2370	MAG_208	Chinese liquor	Streptomycetaceae	NRPS
MAG_208_329.region001	GCF_2371	MAG_208	Chinese liquor	Streptomycetaceae	NRPS
MAG_208_343.region001	GCF_2372	MAG_208	Chinese liquor	Streptomycetaceae	Others
MAG_208_344.region001	GCF_2373	MAG_208	Chinese liquor	Streptomycetaceae	NRPS
MAG_208_363.region001	GCF_2374	MAG_208	Chinese liquor	Streptomycetaceae	NRPS
MAG_208_386.region001	GCF_2375	MAG_208	Chinese liquor	Streptomycetaceae	NRPS
MAG_208_43.region001	GCF_2377	MAG_208	Chinese liquor	Streptomycetaceae	NRPS
MAG_208_431.region001	GCF_2378	MAG_208	Chinese liquor	Streptomycetaceae	NRPS
MAG_208_438.region001	GCF_2379	MAG_208	Chinese liquor	Streptomycetaceae	PKS
MAG_208_443.region001	GCF_2380	MAG_208	Chinese liquor	Streptomycetaceae	NRPS
MAG_208_45.region001	GCF_2381	MAG_208	Chinese liquor	Streptomycetaceae	NRPS
MAG_208_456.region001	GCF_2382	MAG_208	Chinese liquor	Streptomycetaceae	NRPS
MAG_208_466.region001	GCF_2383	MAG_208	Chinese liquor	Streptomycetaceae	RiPP
MAG_208_468.region001	GCF_2384	MAG_208	Chinese liquor	Streptomycetaceae	RiPP
MAG_208_471.region001	GCF_2385	MAG_208	Chinese liquor	Streptomycetaceae	Terpene
MAG_208_478.region001	GCF_2386	MAG_208	Chinese liquor	Streptomycetaceae	Terpene
MAG_208_488.region001	GCF_2387	MAG_208	Chinese liquor	Streptomycetaceae	Others
MAG_208_489.region001	GCF_2388	MAG_208	Chinese liquor	Streptomycetaceae	NRPS
MAG_208_49.region001	GCF_2389	MAG_208	Chinese liquor	Streptomycetaceae	PKS
MAG_208_50.region001	GCF_2390	MAG_208	Chinese liquor	Streptomycetaceae	Others
MAG_208_507.region001	GCF_2392	MAG_208	Chinese liquor	Streptomycetaceae	NRPS
MAG_208_524.region001	GCF_2393	MAG_208	Chinese liquor	Streptomycetaceae	Others
MAG_208_53.region001	GCF_2394	MAG_208	Chinese liquor	Streptomycetaceae	PKS
MAG_208_531.region001	GCF_2395	MAG_208	Chinese liquor	Streptomycetaceae	Others
MAG_208_533.region001	GCF_2396	MAG_208	Chinese liquor	Streptomycetaceae	NRPS
MAG_208_539.region001	GCF_2397	MAG_208	Chinese liquor	Streptomycetaceae	NRPS
MAG_208_557.region001	GCF_2398	MAG_208	Chinese liquor	Streptomycetaceae	NRPS
MAG_208_65.region001	GCF_2400	MAG_208	Chinese liquor	Streptomycetaceae	NRPS
MAG_208_69.region001	GCF_2401	MAG_208	Chinese liquor	Streptomycetaceae	Others
MAG_208_7.region001	GCF_2402	MAG_208	Chinese liquor	Streptomycetaceae	PKS
MAG_208_80.region001	GCF_2403	MAG_208	Chinese liquor	Streptomycetaceae	Others
MAG_208_89.region001	GCF_2404	MAG_208	Chinese liquor	Streptomycetaceae	NRPS
MAG_209_28.region001	GCF_3325	MAG_209	Cheese	Streptococcaceae	RiPP
MAG_21_119.region001	GCF_2488	MAG_21	Coffee	Streptococcaceae	RiPP
MAG_21_3.region001	GCF_2523	MAG_21	Coffee	Streptococcaceae	RiPP
MAG_21_342.region001	GCF_2491	MAG_21	Coffee	Streptococcaceae	RiPP
MAG_210_112.region001	GCF_2438	MAG_210	Chilli paste	Bacillaceae	NRPS
MAG_210_124.region001	GCF_2440	MAG_210	Chilli paste	Bacillaceae	NRPS
MAG_210_139.region001	GCF_2442	MAG_210	Chilli paste	Bacillaceae	NRPS
MAG_210_14.region001	GCF_2443	MAG_210	Chilli paste	Bacillaceae	PKS
MAG_210_181.region001	GCF_2446	MAG_210	Chilli paste	Bacillaceae	NRPS
MAG_210_24.region001	GCF_2449	MAG_210	Chilli paste	Bacillaceae	PKS
MAG_210_262.region001	GCF_2450	MAG_210	Chilli paste	Bacillaceae	NRPS
MAG_210_270.region001	GCF_2452	MAG_210	Chilli paste	Bacillaceae	PKS
MAG_210_280.region001	GCF_2453	MAG_210	Chilli paste	Bacillaceae	NRPS
MAG_210_302.region001	GCF_2456	MAG_210	Chilli paste	Bacillaceae	NRPS
MAG_210_307.region001	GCF_2457	MAG_210	Chilli paste	Bacillaceae	PKS
MAG_210_321.region001	GCF_2458	MAG_210	Chilli paste	Bacillaceae	NRPS
MAG_210_340.region001	GCF_2459	MAG_210	Chilli paste	Bacillaceae	PKS
MAG_210_375.region001	GCF_2462	MAG_210	Chilli paste	Bacillaceae	PKS
MAG_210_7.region001	GCF_2467	MAG_210	Chilli paste	Bacillaceae	Terpene
MAG_210_86.region001	GCF_2469	MAG_210	Chilli paste	Bacillaceae	NRPS
MAG_210_87.region001	GCF_2470	MAG_210	Chilli paste	Bacillaceae	NRPS
MAG_211_143.region001	GCF_2289	MAG_211	Coffee	Others	Arylpolyene
MAG_211_335.region001	GCF_2472	MAG_211	Coffee	Others	NRPS
MAG_211_479.region001	GCF_2473	MAG_211	Coffee	Others	Arylpolyene
MAG_211_711.region001	GCF_2474	MAG_211	Coffee	Others	RiPP
MAG_211_9.region001	GCF_2475	MAG_211	Coffee	Others	NRPS
MAG_213_147.region001	GCF_2476	MAG_213	Kimchi	Lactobacillaceae	RiPP
MAG_213_205.region001	GCF_2477	MAG_213	Kimchi	Lactobacillaceae	RiPP
MAG_214_103.region001	GCF_2478	MAG_214	Bean paste	Others	RiPP
MAG_214_46.region001	GCF_2480	MAG_214	Bean paste	Others	PKS
MAG_214_73.region001	GCF_2481	MAG_214	Bean paste	Others	RiPP
MAG_218_122.region001	GCF_2483	MAG_218	Coffee	Lactobacillaceae	Terpene
MAG_218_29.region001	GCF_3110	MAG_218	Coffee	Lactobacillaceae	PKS
MAG_22_0.region001	GCF_2521	MAG_22	Milk kefir	Others	Others
MAG_220_250.region001	GCF_2492	MAG_220	Chinese liquor	Others	Terpene
MAG_220_398.region001	GCF_2493	MAG_220	Chinese liquor	Others	Siderophore
MAG_221_208.region001	GCF_2494	MAG_221	Bean paste	Lactobacillaceae	RiPP
MAG_221_31.region001	GCF_2495	MAG_221	Bean paste	Lactobacillaceae	RiPP
MAG_222_112.region001	GCF_2496	MAG_222	Cheese	Others	RiPP
MAG_222_374.region001	GCF_2498	MAG_222	Cheese	Others	RiPP
MAG_222_440.region001	GCF_2499	MAG_222	Cheese	Others	Arylpolyene
MAG_222_442.region001	GCF_2500	MAG_222	Cheese	Others	RiPP
MAG_222_53.region001	GCF_2501	MAG_222	Cheese	Others	RiPP
MAG_224_139.region001	GCF_2504	MAG_224	Bean paste	Others	NRPS
MAG_224_182.region001	GCF_2000	MAG_224	Bean paste	Others	RiPP
MAG_226_112.region001	GCF_2507	MAG_226	Cheese	Mycobacteriaceae	PKS
MAG_226_146.region001	GCF_2540	MAG_226	Cheese	Mycobacteriaceae	PKS
MAG_226_71.region001	GCF_2961	MAG_226	Cheese	Mycobacteriaceae	NRPS
MAG_226_98.region001	GCF_2959	MAG_226	Cheese	Mycobacteriaceae	Terpene
MAG_227_854.region001	GCF_3293	MAG_227	Cheese	Moraxellaceae	RiPP
MAG_229_1020.region001	GCF_2514	MAG_229	Coffee	Others	RiPP
MAG_229_1143.region001	GCF_2515	MAG_229	Coffee	Others	NRPS
MAG_229_1204.region001	GCF_2516	MAG_229	Coffee	Others	Others
MAG_229_1261.region001	GCF_2517	MAG_229	Coffee	Others	NRPS
MAG_229_463.region001	GCF_2519	MAG_229	Coffee	Others	RiPP
MAG_229_505.region001	GCF_2520	MAG_229	Coffee	Others	Terpene
MAG_23_109.region001	GCF_2544	MAG_23	Cheese	Others	PKS
MAG_23_193.region001	GCF_2545	MAG_23	Cheese	Others	RiPP
MAG_23_201.region001	GCF_2546	MAG_23	Cheese	Others	NRPS
MAG_23_215.region001	GCF_2547	MAG_23	Cheese	Others	NRPS
MAG_23_227.region001	GCF_2548	MAG_23	Cheese	Others	Ectoine
MAG_230_200.region001	GCF_2523	MAG_230	Coffee	Streptococcaceae	RiPP
MAG_232_195.region001	GCF_2529	MAG_232	Bean paste	Others	RiPP
MAG_232_304.region001	GCF_2530	MAG_232	Bean paste	Others	RiPP
MAG_232_7.region001	GCF_2531	MAG_232	Bean paste	Others	Others
MAG_233_513.region001	GCF_2532	MAG_233	Cheese	Others	NRPS
MAG_234_137.region001	GCF_2533	MAG_234	Cheese	Others	PKS
MAG_234_64.region001	GCF_2534	MAG_234	Cheese	Others	NRPS
MAG_239_116.region001	GCF_2539	MAG_239	Cheese	Mycobacteriaceae	Others
MAG_239_195.region001	GCF_2540	MAG_239	Cheese	Mycobacteriaceae	PKS
MAG_239_311.region001	GCF_2541	MAG_239	Cheese	Mycobacteriaceae	NRPS
MAG_239_366.region001	GCF_2959	MAG_239	Cheese	Mycobacteriaceae	Terpene
MAG_239_501.region001	GCF_3466	MAG_239	Cheese	Mycobacteriaceae	NRPS
MAG_242_454.region001	GCF_2553	MAG_242	Chinese liquor	Enterobacteriaceae	Terpene
MAG_242_585.region001	GCF_2554	MAG_242	Chinese liquor	Enterobacteriaceae	Others
MAG_242_672.region001	GCF_2555	MAG_242	Chinese liquor	Enterobacteriaceae	Arylpolyene
MAG_243_109.region001	GCF_2556	MAG_243	Cheese	Streptococcaceae	RiPP
MAG_243_114.region001	GCF_2557	MAG_243	Cheese	Streptococcaceae	RiPP
MAG_244_245.region001	GCF_2560	MAG_244	Cheese	Streptococcaceae	RiPP
MAG_245_218.region001	GCF_2562	MAG_245	Cheese	Others	Siderophore
MAG_245_233.region001	GCF_3525	MAG_245	Cheese	Others	PKS
MAG_245_36.region001	GCF_2564	MAG_245	Cheese	Others	RiPP
MAG_245_443.region001	GCF_3293	MAG_245	Cheese	Others	Others
MAG_245_572.region001	GCF_3527	MAG_245	Cheese	Others	Arylpolyene
MAG_245_884.region001	GCF_2567	MAG_245	Cheese	Others	RiPP
MAG_245_906.region001	GCF_2568	MAG_245	Cheese	Others	Others
MAG_249_113.region001	GCF_2656	MAG_249	Chinese liquor	Lactobacillaceae	PKS
MAG_25_485.region001	GCF_2629	MAG_25	Coffee	Streptococcaceae	PKS
MAG_250_360.region001	GCF_2579	MAG_250	Cocoa	Acetobacteraceae	Terpene
MAG_251_238.region001	GCF_2584	MAG_251	Cocoa	Acetobacteraceae	Terpene
MAG_251_414.region001	GCF_2584	MAG_251	Cocoa	Acetobacteraceae	Terpene
MAG_252_157.region001	GCF_2592	MAG_252	Cocoa	Acetobacteraceae	RiPP
MAG_252_53.region001	GCF_2593	MAG_252	Cocoa	Acetobacteraceae	NRPS
MAG_252_72.region001	GCF_2590	MAG_252	Cocoa	Acetobacteraceae	NRPS
MAG_252_99.region001	GCF_2596	MAG_252	Cocoa	Acetobacteraceae	Terpene
MAG_253_102.region001	GCF_2592	MAG_253	Cocoa	Acetobacteraceae	Others
MAG_253_116.region001	GCF_2593	MAG_253	Cocoa	Acetobacteraceae	NRPS
MAG_253_70.region001	GCF_2596	MAG_253	Cocoa	Acetobacteraceae	Terpene
MAG_254_348.region001	GCF_2597	MAG_254	Cocoa	Others	NRPS
MAG_254_516.region001	GCF_2598	MAG_254	Cocoa	Others	Terpene
MAG_255_131.region001	GCF_2600	MAG_255	Cocoa	Bacillaceae	Others
MAG_255_237.region001	GCF_2602	MAG_255	Cocoa	Bacillaceae	Terpene
MAG_255_307.region001	GCF_2607	MAG_255	Cocoa	Bacillaceae	PKS
MAG_255_355.region001	GCF_2609	MAG_255	Cocoa	Bacillaceae	RiPP
MAG_255_39.region001	GCF_2611	MAG_255	Cocoa	Bacillaceae	NRPS
MAG_255_427.region001	GCF_2614	MAG_255	Cocoa	Bacillaceae	PKS
MAG_255_62.region001	GCF_2615	MAG_255	Cocoa	Bacillaceae	PKS
MAG_256_21.region001	GCF_2618	MAG_256	Cocoa	Others	Betalactone
MAG_256_32.region001	GCF_2619	MAG_256	Cocoa	Others	NRPS
MAG_259_111.region001	GCF_3419	MAG_259	Cheese	Others	Arylpolyene
MAG_259_14.region001	GCF_2022	MAG_259	Cheese	Others	RiPP
MAG_259_175.region001	GCF_2625	MAG_259	Cheese	Others	Ectoine
MAG_259_34.region001	GCF_2626	MAG_259	Cheese	Others	Others
MAG_259_5.region001	GCF_2627	MAG_259	Cheese	Others	Betalactone
MAG_259_78.region001	GCF_2628	MAG_259	Cheese	Others	Siderophore
MAG_26_39.region001	GCF_2654	MAG_26	Chinese liquor	Lactobacillaceae	Terpene
MAG_260_14.region001	GCF_3359	MAG_260	Cheese	Halomonadaceae	PKS
MAG_260_17.region001	GCF_3261	MAG_260	Cheese	Halomonadaceae	Betalactone
MAG_260_30.region001	GCF_2632	MAG_260	Cheese	Halomonadaceae	NRPS
MAG_262_119.region001	GCF_2636	MAG_262	Cheese	Staphylococcaceae	Terpene
MAG_262_295.region001	GCF_2639	MAG_262	Cheese	Staphylococcaceae	NRPS
MAG_264_89.region001	GCF_2223	MAG_264	Chinese liquor	Lactobacillaceae	PKS
MAG_266_177.region001	GCF_2223	MAG_266	Chinese liquor	Lactobacillaceae	PKS
MAG_268_136.region001	GCF_2656	MAG_268	Chinese liquor	Lactobacillaceae	PKS
MAG_269_346.region001	GCF_2650	MAG_269	Chinese liquor	Lactobacillaceae	RiPP
MAG_269_622.region001	GCF_2652	MAG_269	Chinese liquor	Lactobacillaceae	Terpene
MAG_270_110.region001	GCF_2035	MAG_270	Chinese liquor	Lactobacillaceae	RiPP
MAG_270_331.region001	GCF_2656	MAG_270	Chinese liquor	Lactobacillaceae	PKS
MAG_273_132.region001	GCF_2223	MAG_273	Chinese liquor	Lactobacillaceae	PKS
MAG_276_173.region001	GCF_2660	MAG_276	Chinese liquor	Lactobacillaceae	NRPS
MAG_279_126.region001	GCF_2031	MAG_279	Bean paste	Others	Others
MAG_279_195.region001	GCF_2664	MAG_279	Bean paste	Others	Others
MAG_281_194.region001	GCF_2673	MAG_281	Bean paste	Bacillaceae	NRPS
MAG_281_343.region001	GCF_2677	MAG_281	Bean paste	Bacillaceae	NRPS
MAG_281_442.region001	GCF_2680	MAG_281	Bean paste	Bacillaceae	RiPP
MAG_282_117.region001	GCF_2688	MAG_282	Bean paste	Bacillaceae	PKS
MAG_282_142.region001	GCF_2690	MAG_282	Bean paste	Bacillaceae	PKS
MAG_282_148.region001	GCF_3904	MAG_282	Bean paste	Bacillaceae	Others
MAG_282_15.region001	GCF_2692	MAG_282	Bean paste	Bacillaceae	NRPS
MAG_282_161.region001	GCF_2693	MAG_282	Bean paste	Bacillaceae	PKS
MAG_282_178.region001	GCF_2695	MAG_282	Bean paste	Bacillaceae	PKS
MAG_282_213.region001	GCF_2697	MAG_282	Bean paste	Bacillaceae	NRPS
MAG_282_22.region001	GCF_2698	MAG_282	Bean paste	Bacillaceae	PKS
MAG_282_239.region001	GCF_2699	MAG_282	Bean paste	Bacillaceae	NRPS
MAG_282_275.region001	GCF_2700	MAG_282	Bean paste	Bacillaceae	NRPS
MAG_282_278.region001	GCF_2701	MAG_282	Bean paste	Bacillaceae	PKS
MAG_282_283.region001	GCF_2703	MAG_282	Bean paste	Bacillaceae	Others
MAG_282_285.region001	GCF_2704	MAG_282	Bean paste	Bacillaceae	PKS
MAG_282_292.region001	GCF_2705	MAG_282	Bean paste	Bacillaceae	PKS
MAG_282_301.region001	GCF_2707	MAG_282	Bean paste	Bacillaceae	PKS
MAG_282_310.region001	GCF_2802	MAG_282	Bean paste	Bacillaceae	NRPS
MAG_282_313.region001	GCF_2709	MAG_282	Bean paste	Bacillaceae	NRPS
MAG_282_316.region001	GCF_2710	MAG_282	Bean paste	Bacillaceae	NRPS
MAG_282_344.region001	GCF_2712	MAG_282	Bean paste	Bacillaceae	PKS
MAG_282_387.region001	GCF_2715	MAG_282	Bean paste	Bacillaceae	PKS
MAG_282_388.region001	GCF_2716	MAG_282	Bean paste	Bacillaceae	NRPS
MAG_282_397.region001	GCF_2827	MAG_282	Bean paste	Bacillaceae	NRPS
MAG_282_414.region001	GCF_3924	MAG_282	Bean paste	Bacillaceae	NRPS
MAG_282_454.region001	GCF_2721	MAG_282	Bean paste	Bacillaceae	NRPS
MAG_282_457.region001	GCF_2722	MAG_282	Bean paste	Bacillaceae	PKS
MAG_282_487.region001	GCF_2823	MAG_282	Bean paste	Bacillaceae	Others
MAG_282_551.region001	GCF_2724	MAG_282	Bean paste	Bacillaceae	PKS
MAG_282_603.region001	GCF_2726	MAG_282	Bean paste	Bacillaceae	Terpene
MAG_282_605.region001	GCF_2727	MAG_282	Bean paste	Bacillaceae	PKS
MAG_282_81.region001	GCF_2812	MAG_282	Bean paste	Bacillaceae	Terpene
MAG_282_95.region001	GCF_2730	MAG_282	Bean paste	Bacillaceae	NRPS
MAG_283_126.region001	GCF_2732	MAG_283	Bean paste	Bacillaceae	NRPS
MAG_283_13.region001	GCF_2733	MAG_283	Bean paste	Bacillaceae	NRPS
MAG_283_144.region001	GCF_2734	MAG_283	Bean paste	Bacillaceae	PKS
MAG_283_211.region001	GCF_2736	MAG_283	Bean paste	Bacillaceae	Others
MAG_283_212.region001	GCF_2737	MAG_283	Bean paste	Bacillaceae	NRPS
MAG_283_224.region001	GCF_2738	MAG_283	Bean paste	Bacillaceae	Others
MAG_283_28.region001	GCF_2740	MAG_283	Bean paste	Bacillaceae	NRPS
MAG_283_287.region001	GCF_2741	MAG_283	Bean paste	Bacillaceae	NRPS
MAG_283_30.region001	GCF_2743	MAG_283	Bean paste	Bacillaceae	NRPS
MAG_283_331.region001	GCF_2745	MAG_283	Bean paste	Bacillaceae	NRPS
MAG_283_358.region001	GCF_2747	MAG_283	Bean paste	Bacillaceae	NRPS
MAG_283_383.region001	GCF_2748	MAG_283	Bean paste	Bacillaceae	NRPS
MAG_283_395.region001	GCF_2749	MAG_283	Bean paste	Bacillaceae	NRPS
MAG_284_208.region001	GCF_2750	MAG_284	Bean paste	Others	NRPS
MAG_284_215.region001	GCF_4250	MAG_284	Bean paste	Others	RiPP
MAG_284_308.region001	GCF_2752	MAG_284	Bean paste	Others	NRPS
MAG_284_335.region001	GCF_2753	MAG_284	Bean paste	Others	NRPS
MAG_284_338.region001	GCF_2754	MAG_284	Bean paste	Others	RiPP
MAG_284_482.region001	GCF_2755	MAG_284	Bean paste	Others	Others
MAG_284_537.region001	GCF_2756	MAG_284	Bean paste	Others	NRPS
MAG_284_607.region001	GCF_2757	MAG_284	Bean paste	Others	NRPS
MAG_284_659.region001	GCF_2758	MAG_284	Bean paste	Others	RiPP
MAG_284_681.region001	GCF_2759	MAG_284	Bean paste	Others	NRPS
MAG_284_719.region001	GCF_2272	MAG_284	Bean paste	Others	RiPP
MAG_284_726.region001	GCF_2761	MAG_284	Bean paste	Others	NRPS
MAG_284_814.region001	GCF_2762	MAG_284	Bean paste	Others	NRPS
MAG_284_819.region001	GCF_2273	MAG_284	Bean paste	Others	Arylpolyene
MAG_285_88.region001	GCF_2769	MAG_285	Bean paste	Others	NRPS
MAG_286_130.region001	GCF_2772	MAG_286	Bean paste	Bacillaceae	NRPS
MAG_286_298.region001	GCF_2786	MAG_286	Bean paste	Bacillaceae	NRPS
MAG_286_51.region001	GCF_2796	MAG_286	Bean paste	Bacillaceae	NRPS
MAG_286_56.region001	GCF_2797	MAG_286	Bean paste	Bacillaceae	NRPS
MAG_286_67.region001	GCF_2798	MAG_286	Bean paste	Bacillaceae	NRPS
MAG_287_102.region001	GCF_2802	MAG_287	Bean paste	Bacillaceae	NRPS
MAG_287_18.region001	GCF_2804	MAG_287	Bean paste	Bacillaceae	Others
MAG_287_188.region001	GCF_2805	MAG_287	Bean paste	Bacillaceae	PKS
MAG_287_194.region001	GCF_2806	MAG_287	Bean paste	Bacillaceae	Terpene
MAG_287_20.region001	GCF_2695	MAG_287	Bean paste	Bacillaceae	PKS
MAG_287_208.region001	GCF_2809	MAG_287	Bean paste	Bacillaceae	PKS
MAG_287_212.region001	GCF_2810	MAG_287	Bean paste	Bacillaceae	NRPS
MAG_287_247.region001	GCF_2812	MAG_287	Bean paste	Bacillaceae	Terpene
MAG_287_252.region001	GCF_2813	MAG_287	Bean paste	Bacillaceae	PKS
MAG_287_296.region001	GCF_2817	MAG_287	Bean paste	Bacillaceae	PKS
MAG_287_30.region001	GCF_2819	MAG_287	Bean paste	Bacillaceae	PKS
MAG_287_327.region001	GCF_2820	MAG_287	Bean paste	Bacillaceae	NRPS
MAG_287_341.region001	GCF_2698	MAG_287	Bean paste	Bacillaceae	PKS
MAG_287_347.region001	GCF_2823	MAG_287	Bean paste	Bacillaceae	Others
MAG_287_38.region001	GCF_2825	MAG_287	Bean paste	Bacillaceae	NRPS
MAG_287_59.region001	GCF_2827	MAG_287	Bean paste	Bacillaceae	NRPS
MAG_287_66.region001	GCF_2828	MAG_287	Bean paste	Bacillaceae	PKS
MAG_287_91.region001	GCF_2830	MAG_287	Bean paste	Bacillaceae	NRPS
MAG_287_97.region001	GCF_2831	MAG_287	Bean paste	Bacillaceae	RiPP
MAG_29_183.region001	GCF_2881	MAG_29	Cheese	Brevibacteriaceae	Terpene
MAG_29_189.region001	GCF_2882	MAG_29	Cheese	Brevibacteriaceae	PKS
MAG_29_231.region001	GCF_3432	MAG_29	Cheese	Brevibacteriaceae	NRPS
MAG_29_34.region001	GCF_2884	MAG_29	Cheese	Brevibacteriaceae	PKS
MAG_29_69.region001	GCF_2885	MAG_29	Cheese	Brevibacteriaceae	RiPP
MAG_290_0.region001	GCF_2838	MAG_290	Bean paste	Bacillaceae	PKS
MAG_290_42.region001	GCF_2845	MAG_290	Bean paste	Bacillaceae	Others
MAG_290_48.region001	GCF_2846	MAG_290	Bean paste	Bacillaceae	NRPS
MAG_290_5.region001	GCF_2847	MAG_290	Bean paste	Bacillaceae	NRPS
MAG_291_14.region001	GCF_2848	MAG_291	Nunu	Streptococcaceae	RiPP
MAG_291_16.region001	GCF_2849	MAG_291	Nunu	Streptococcaceae	PKS
MAG_291_2.region001	GCF_2850	MAG_291	Nunu	Streptococcaceae	Terpene
MAG_291_2.region002	GCF_2851	MAG_291	Nunu	Streptococcaceae	RiPP
MAG_292_480.region001	GCF_2854	MAG_292	Nunu	Moraxellaceae	Terpene
MAG_293_305.region001	GCF_4143	MAG_293	Nunu	Enterobacteriaceae	NRPS
MAG_293_417.region001	GCF_2856	MAG_293	Nunu	Enterobacteriaceae	NRPS
MAG_294_0.region001	GCF_2857	MAG_294	Nunu	Streptococcaceae	PKS
MAG_294_11.region001	GCF_2858	MAG_294	Nunu	Streptococcaceae	RiPP
MAG_294_3.region001	GCF_2859	MAG_294	Nunu	Streptococcaceae	RiPP
MAG_295_453.region001	GCF_2906	MAG_295	Nunu	Enterobacteriaceae	RiPP
MAG_295_877.region001	GCF_2863	MAG_295	Nunu	Enterobacteriaceae	NRPS
MAG_296_326.region001	GCF_2867	MAG_296	Nunu	Moraxellaceae	RiPP
MAG_297_77.region001	GCF_3871	MAG_297	Nunu	Enterobacteriaceae	RiPP
MAG_298_16.region001	GCF_2874	MAG_298	Nunu	Streptococcaceae	RiPP
MAG_298_46.region001	GCF_2877	MAG_298	Nunu	Streptococcaceae	RiPP
MAG_3_697.region001	GCF_3276	MAG_3	Bean paste	Micrococcaceae	PKS
MAG_30_396.region001	GCF_2920	MAG_30	Chinese liquor	Bacillaceae	Terpene
MAG_30_708.region001	GCF_2931	MAG_30	Chinese liquor	Bacillaceae	PKS
MAG_30_8.region001	GCF_2933	MAG_30	Chinese liquor	Bacillaceae	NRPS
MAG_300_410.region001	GCF_1936	MAG_300	Nunu	Others	NRPS
MAG_300_453.region001	GCF_2899	MAG_300	Nunu	Others	RiPP
MAG_300_764.region001	GCF_2900	MAG_300	Nunu	Others	RiPP
MAG_302_252.region001	GCF_2903	MAG_302	Nunu	Lactobacillaceae	RiPP
MAG_302_507.region001	GCF_2904	MAG_302	Nunu	Lactobacillaceae	RiPP
MAG_303_103.region001	GCF_2905	MAG_303	Nunu	Streptococcaceae	RiPP
MAG_303_173.region001	GCF_2906	MAG_303	Nunu	Streptococcaceae	RiPP
MAG_303_69.region001	GCF_2907	MAG_303	Nunu	Streptococcaceae	PKS
MAG_306_29.region001	GCF_3592	MAG_306	Kombucha	Acetobacteraceae	Terpene
MAG_306_96.region001	GCF_2911	MAG_306	Kombucha	Acetobacteraceae	RiPP
MAG_307_261.region001	GCF_2912	MAG_307	Kombucha	Others	Siderophore
MAG_307_29.region001	GCF_2913	MAG_307	Kombucha	Others	Betalactone
MAG_307_55.region001	GCF_2914	MAG_307	Kombucha	Others	Terpene
MAG_309_361.region001	GCF_2915	MAG_309	Cheese	Others	RiPP
MAG_31_105.region001	GCF_2973	MAG_31	Kombucha	Others	RiPP
MAG_31_112.region001	GCF_2974	MAG_31	Kombucha	Others	Others
MAG_31_136.region001	GCF_2975	MAG_31	Kombucha	Others	RiPP
MAG_31_19.region001	GCF_2976	MAG_31	Kombucha	Others	Others
MAG_31_46.region001	GCF_2977	MAG_31	Kombucha	Others	Others
MAG_31_50.region001	GCF_2978	MAG_31	Kombucha	Others	Terpene
MAG_31_58.region001	GCF_2979	MAG_31	Kombucha	Others	RiPP
MAG_311_17.region001	GCF_3519	MAG_311	Cheese	Staphylococcaceae	Terpene
MAG_312_23.region001	GCF_2939	MAG_312	Cheese	Moraxellaceae	Arylpolyene
MAG_312_56.region001	GCF_2941	MAG_312	Cheese	Moraxellaceae	Betalactone
MAG_312_78.region001	GCF_2943	MAG_312	Cheese	Moraxellaceae	Others
MAG_313_0.region001	GCF_3519	MAG_313	Cheese	Staphylococcaceae	Terpene
MAG_315_24.region001	GCF_2951	MAG_315	Cheese	Micrococcaceae	Siderophore
MAG_315_38.region001	GCF_3365	MAG_315	Cheese	Micrococcaceae	Terpene
MAG_315_43.region001	GCF_2998	MAG_315	Cheese	Micrococcaceae	Betalactone
MAG_315_5.region001	GCF_2997	MAG_315	Cheese	Micrococcaceae	NRPS
MAG_315_79.region001	GCF_2955	MAG_315	Cheese	Micrococcaceae	PKS
MAG_317_18.region001	GCF_2540	MAG_317	Cheese	Mycobacteriaceae	PKS
MAG_317_2.region001	GCF_2959	MAG_317	Cheese	Mycobacteriaceae	Terpene
MAG_317_44.region001	GCF_2961	MAG_317	Cheese	Mycobacteriaceae	NRPS
MAG_318_1.region001	GCF_4103	MAG_318	Cheese	Brevibacteriaceae	RiPP
MAG_318_11.region001	GCF_2964	MAG_318	Cheese	Brevibacteriaceae	RiPP
MAG_318_11.region002	GCF_2992	MAG_318	Cheese	Brevibacteriaceae	Terpene
MAG_318_12.region001	GCF_2172	MAG_318	Cheese	Brevibacteriaceae	RiPP
MAG_319_2.region001	GCF_3519	MAG_319	Cheese	Staphylococcaceae	Terpene
MAG_319_4.region001	GCF_2970	MAG_319	Cheese	Staphylococcaceae	NRPS
MAG_320_12.region001	GCF_4088	MAG_320	Cheese	Brevibacteriaceae	Siderophore
MAG_320_18.region001	GCF_4094	MAG_320	Cheese	Brevibacteriaceae	NRPS
MAG_320_23.region001	GCF_2172	MAG_320	Cheese	Brevibacteriaceae	RiPP
MAG_320_41.region001	GCF_2984	MAG_320	Cheese	Brevibacteriaceae	Others
MAG_320_5.region001	GCF_4062	MAG_320	Cheese	Brevibacteriaceae	Ectoine
MAG_321_0.region001	GCF_3293	MAG_321	Cheese	Moraxellaceae	Others
MAG_321_5.region001	GCF_3294	MAG_321	Cheese	Moraxellaceae	Betalactone
MAG_322_10.region001	GCF_2988	MAG_322	Cheese	Brevibacteriaceae	Others
MAG_322_13.region001	GCF_3775	MAG_322	Cheese	Brevibacteriaceae	NRPS
MAG_322_18.region001	GCF_4062	MAG_322	Cheese	Brevibacteriaceae	Ectoine
MAG_322_22.region001	GCF_2964	MAG_322	Cheese	Brevibacteriaceae	RiPP
MAG_322_22.region002	GCF_2992	MAG_322	Cheese	Brevibacteriaceae	Terpene
MAG_322_3.region001	GCF_3773	MAG_322	Cheese	Brevibacteriaceae	Others
MAG_322_3.region002	GCF_4103	MAG_322	Cheese	Brevibacteriaceae	RiPP
MAG_323_25.region001	GCF_3365	MAG_323	Cheese	Micrococcaceae	Terpene
MAG_323_26.region001	GCF_3362	MAG_323	Cheese	Micrococcaceae	NRPS
MAG_323_31.region001	GCF_2997	MAG_323	Cheese	Micrococcaceae	NRPS
MAG_323_4.region001	GCF_2998	MAG_323	Cheese	Micrococcaceae	Betalactone
MAG_323_5.region001	GCF_2951	MAG_323	Cheese	Micrococcaceae	Siderophore
MAG_323_6.region001	GCF_2955	MAG_323	Cheese	Micrococcaceae	PKS
MAG_324_118.region001	GCF_4208	MAG_324	Cheese	Lactobacillaceae	NRPS
MAG_326_31.region001	GCF_2268	MAG_326	Coffee	Acetobacteraceae	Others
MAG_326_348.region001	GCF_1990	MAG_326	Coffee	Acetobacteraceae	Terpene
MAG_326_377.region001	GCF_2197	MAG_326	Coffee	Acetobacteraceae	NRPS
MAG_326_510.region001	GCF_3005	MAG_326	Coffee	Acetobacteraceae	PKS
MAG_327_24.region001	GCF_2087	MAG_327	Coffee	Others	Terpene
MAG_327_297.region001	GCF_3114	MAG_327	Coffee	Others	Siderophore
MAG_327_442.region001	GCF_3008	MAG_327	Coffee	Others	NRPS
MAG_327_685.region001	GCF_3009	MAG_327	Coffee	Others	NRPS
MAG_327_796.region001	GCF_3053	MAG_327	Coffee	Others	RiPP
MAG_327_839.region001	GCF_2290	MAG_327	Coffee	Others	Arylpolyene
MAG_327_859.region001	GCF_2293	MAG_327	Coffee	Others	RiPP
MAG_328_166.region001	GCF_3013	MAG_328	Coffee	Others	Others
MAG_328_240.region001	GCF_3014	MAG_328	Coffee	Others	Terpene
MAG_328_31.region001	GCF_3015	MAG_328	Coffee	Others	NRPS
MAG_328_322.region001	GCF_3016	MAG_328	Coffee	Others	PKS
MAG_328_507.region001	GCF_3017	MAG_328	Coffee	Others	NRPS
MAG_328_888.region001	GCF_3018	MAG_328	Coffee	Others	NRPS
MAG_328_96.region001	GCF_3019	MAG_328	Coffee	Others	NRPS
MAG_329_1054.region001	GCF_3020	MAG_329	Coffee	Others	NRPS
MAG_329_1118.region001	GCF_3018	MAG_329	Coffee	Others	NRPS
MAG_329_292.region001	GCF_3022	MAG_329	Coffee	Others	Terpene
MAG_329_323.region001	GCF_3023	MAG_329	Coffee	Others	NRPS
MAG_329_37.region001	GCF_3024	MAG_329	Coffee	Others	PKS
MAG_329_667.region001	GCF_3025	MAG_329	Coffee	Others	NRPS
MAG_329_7.region001	GCF_3026	MAG_329	Coffee	Others	NRPS
MAG_329_714.region001	GCF_3027	MAG_329	Coffee	Others	NRPS
MAG_329_854.region001	GCF_3028	MAG_329	Coffee	Others	NRPS
MAG_329_889.region001	GCF_3029	MAG_329	Coffee	Others	Others
MAG_329_927.region001	GCF_3030	MAG_329	Coffee	Others	Others
MAG_329_935.region001	GCF_3031	MAG_329	Coffee	Others	NRPS
MAG_33_123.region001	GCF_3099	MAG_33	Soy sauce	Others	Ectoine
MAG_33_127.region001	GCF_3100	MAG_33	Soy sauce	Others	PKS
MAG_33_133.region001	GCF_3101	MAG_33	Soy sauce	Others	PKS
MAG_33_165.region001	GCF_3102	MAG_33	Soy sauce	Others	RiPP
MAG_33_174.region001	GCF_3103	MAG_33	Soy sauce	Others	Terpene
MAG_33_72.region001	GCF_3104	MAG_33	Soy sauce	Others	Others
MAG_330_0.region001	GCF_3033	MAG_330	Coffee	Others	Terpene
MAG_330_12.region001	GCF_3034	MAG_330	Coffee	Others	RiPP
MAG_330_16.region001	GCF_3035	MAG_330	Coffee	Others	Others
MAG_330_30.region001	GCF_3036	MAG_330	Coffee	Others	RiPP
MAG_330_58.region001	GCF_3037	MAG_330	Coffee	Others	NRPS
MAG_331_109.region001	GCF_3038	MAG_331	Coffee	Enterobacteriaceae	Betalactone
MAG_331_110.region001	GCF_3039	MAG_331	Coffee	Enterobacteriaceae	NRPS
MAG_331_156.region001	GCF_3040	MAG_331	Coffee	Enterobacteriaceae	Others
MAG_331_199.region001	GCF_3041	MAG_331	Coffee	Enterobacteriaceae	NRPS
MAG_331_320.region001	GCF_3042	MAG_331	Coffee	Enterobacteriaceae	NRPS
MAG_331_363.region001	GCF_3043	MAG_331	Coffee	Enterobacteriaceae	Others
MAG_331_425.region001	GCF_3044	MAG_331	Coffee	Enterobacteriaceae	NRPS
MAG_331_444.region001	GCF_3045	MAG_331	Coffee	Enterobacteriaceae	Siderophore
MAG_331_477.region001	GCF_3046	MAG_331	Coffee	Enterobacteriaceae	NRPS
MAG_331_512.region001	GCF_3047	MAG_331	Coffee	Enterobacteriaceae	NRPS
MAG_331_581.region001	GCF_3049	MAG_331	Coffee	Enterobacteriaceae	RiPP
MAG_331_600.region001	GCF_3050	MAG_331	Coffee	Enterobacteriaceae	NRPS
MAG_331_67.region001	GCF_3051	MAG_331	Coffee	Enterobacteriaceae	NRPS
MAG_332_172.region001	GCF_3052	MAG_332	Coffee	Others	Siderophore
MAG_332_187.region001	GCF_3053	MAG_332	Coffee	Others	RiPP
MAG_332_221.region001	GCF_2291	MAG_332	Coffee	Others	Arylpolyene
MAG_332_346.region001	GCF_3055	MAG_332	Coffee	Others	NRPS
MAG_332_384.region001	GCF_3056	MAG_332	Coffee	Others	PKS
MAG_332_91.region001	GCF_3057	MAG_332	Coffee	Others	Terpene
MAG_333_10.region001	GCF_3058	MAG_333	Coffee	Others	NRPS
MAG_333_170.region001	GCF_3059	MAG_333	Coffee	Others	NRPS
MAG_333_194.region001	GCF_3060	MAG_333	Coffee	Others	NRPS
MAG_333_247.region001	GCF_3061	MAG_333	Coffee	Others	Others
MAG_333_272.region001	GCF_3062	MAG_333	Coffee	Others	NRPS
MAG_333_35.region001	GCF_3063	MAG_333	Coffee	Others	NRPS
MAG_333_350.region001	GCF_3064	MAG_333	Coffee	Others	RiPP
MAG_333_400.region001	GCF_3065	MAG_333	Coffee	Others	Arylpolyene
MAG_333_465.region001	GCF_3066	MAG_333	Coffee	Others	NRPS
MAG_333_523.region001	GCF_3067	MAG_333	Coffee	Others	Terpene
MAG_333_528.region001	GCF_3068	MAG_333	Coffee	Others	NRPS
MAG_333_562.region001	GCF_3069	MAG_333	Coffee	Others	NRPS
MAG_333_571.region001	GCF_3070	MAG_333	Coffee	Others	NRPS
MAG_333_580.region001	GCF_3071	MAG_333	Coffee	Others	NRPS
MAG_333_612.region001	GCF_3072	MAG_333	Coffee	Others	Terpene
MAG_333_692.region001	GCF_3073	MAG_333	Coffee	Others	NRPS
MAG_333_756.region001	GCF_3074	MAG_333	Coffee	Others	NRPS
MAG_333_776.region001	GCF_3075	MAG_333	Coffee	Others	Terpene
MAG_333_825.region001	GCF_3076	MAG_333	Coffee	Others	NRPS
MAG_333_95.region001	GCF_3077	MAG_333	Coffee	Others	NRPS
MAG_335_165.region001	GCF_2291	MAG_335	Coffee	Others	Arylpolyene
MAG_335_167.region001	GCF_3053	MAG_335	Coffee	Others	Others
MAG_335_258.region001	GCF_2290	MAG_335	Coffee	Others	Arylpolyene
MAG_335_355.region001	GCF_3081	MAG_335	Coffee	Others	Terpene
MAG_335_4.region001	GCF_3056	MAG_335	Coffee	Others	PKS
MAG_335_52.region001	GCF_3083	MAG_335	Coffee	Others	Terpene
MAG_335_727.region001	GCF_3084	MAG_335	Coffee	Others	Siderophore
MAG_335_798.region001	GCF_3009	MAG_335	Coffee	Others	NRPS
MAG_337_1081.region001	GCF_3086	MAG_337	Coffee	Lactobacillaceae	PKS
MAG_337_1186.region001	GCF_3087	MAG_337	Coffee	Lactobacillaceae	RiPP
MAG_337_1201.region001	GCF_3088	MAG_337	Coffee	Lactobacillaceae	Terpene
MAG_337_266.region001	GCF_3109	MAG_337	Coffee	Lactobacillaceae	RiPP
MAG_337_429.region001	GCF_3093	MAG_337	Coffee	Lactobacillaceae	Others
MAG_337_562.region001	GCF_3091	MAG_337	Coffee	Lactobacillaceae	Others
MAG_338_305.region001	GCF_3109	MAG_338	Coffee	Lactobacillaceae	RiPP
MAG_338_32.region001	GCF_3093	MAG_338	Coffee	Lactobacillaceae	Others
MAG_338_489.region001	GCF_3094	MAG_338	Coffee	Lactobacillaceae	RiPP
MAG_339_208.region001	GCF_3095	MAG_339	Coffee	Acetobacteraceae	Others
MAG_339_584.region001	GCF_2268	MAG_339	Coffee	Acetobacteraceae	RiPP
MAG_339_726.region001	GCF_3097	MAG_339	Coffee	Acetobacteraceae	Terpene
MAG_339_778.region001	GCF_3098	MAG_339	Coffee	Acetobacteraceae	RiPP
MAG_340_19.region001	GCF_3105	MAG_340	Coffee	Lactobacillaceae	Terpene
MAG_340_89.region001	GCF_3107	MAG_340	Coffee	Lactobacillaceae	PKS
MAG_341_99.region001	GCF_3107	MAG_341	Coffee	Lactobacillaceae	PKS
MAG_344_299.region001	GCF_3109	MAG_344	Coffee	Lactobacillaceae	RiPP
MAG_344_576.region001	GCF_3110	MAG_344	Coffee	Lactobacillaceae	PKS
MAG_344_89.region001	GCF_3111	MAG_344	Coffee	Lactobacillaceae	RiPP
MAG_345_103.region001	GCF_2291	MAG_345	Coffee	Others	Arylpolyene
MAG_345_477.region001	GCF_2087	MAG_345	Coffee	Others	Terpene
MAG_345_501.region001	GCF_3114	MAG_345	Coffee	Others	Siderophore
MAG_345_576.region001	GCF_3115	MAG_345	Coffee	Others	NRPS
MAG_346_398.region001	GCF_3116	MAG_346	Coffee	Lactobacillaceae	RiPP
MAG_347_140.region001	GCF_3110	MAG_347	Coffee	Lactobacillaceae	PKS
MAG_347_163.region001	GCF_3119	MAG_347	Coffee	Lactobacillaceae	PKS
MAG_348_195.region001	GCF_3005	MAG_348	Coffee	Acetobacteraceae	PKS
MAG_35_11.region001	GCF_3135	MAG_35	Soy sauce	Halomonadaceae	Others
MAG_35_11.region002	GCF_3136	MAG_35	Soy sauce	Halomonadaceae	RiPP
MAG_350_118.region001	GCF_3125	MAG_350	Milk kefir	Lactobacillaceae	RiPP
MAG_352_7.region001	GCF_3128	MAG_352	Milk kefir	Others	Arylpolyene
MAG_353_48.region001	GCF_3130	MAG_353	Milk kefir	Lactobacillaceae	RiPP
MAG_356_25.region001	GCF_3131	MAG_356	Milk kefir	Acetobacteraceae	Terpene
MAG_357_0.region001	GCF_3134	MAG_357	Milk kefir	Lactobacillaceae	RiPP
MAG_36_43.region001	GCF_3176	MAG_36	Yoghurt	Lactobacillaceae	RiPP
MAG_36_47.region001	GCF_3177	MAG_36	Yoghurt	Lactobacillaceae	RiPP
MAG_361_473.region001	GCF_3140	MAG_361	Kimchi	Lactobacillaceae	RiPP
MAG_363_38.region001	GCF_3143	MAG_363	Kombucha	Acetobacteraceae	Terpene
MAG_363_46.region001	GCF_3144	MAG_363	Kombucha	Acetobacteraceae	Terpene
MAG_363_51.region001	GCF_3145	MAG_363	Kombucha	Acetobacteraceae	RiPP
MAG_364_123.region001	GCF_3146	MAG_364	Kombucha	Others	Terpene
MAG_364_62.region001	GCF_3147	MAG_364	Kombucha	Others	Terpene
MAG_364_83.region001	GCF_3148	MAG_364	Kombucha	Others	NRPS
MAG_364_85.region001	GCF_3149	MAG_364	Kombucha	Others	Terpene
MAG_365_41.region001	GCF_3150	MAG_365	Kombucha	Acetobacteraceae	NRPS
MAG_366_370.region001	GCF_3153	MAG_366	Kombucha	Others	PKS
MAG_366_81.region001	GCF_3154	MAG_366	Kombucha	Others	RiPP
MAG_367_253.region001	GCF_3155	MAG_367	Kombucha	Others	Others
MAG_367_400.region001	GCF_3156	MAG_367	Kombucha	Others	RiPP
MAG_367_461.region001	GCF_3157	MAG_367	Kombucha	Others	RiPP
MAG_367_541.region001	GCF_3158	MAG_367	Kombucha	Others	RiPP
MAG_367_553.region001	GCF_3159	MAG_367	Kombucha	Others	RiPP
MAG_367_592.region001	GCF_3160	MAG_367	Kombucha	Others	Terpene
MAG_367_783.region001	GCF_3161	MAG_367	Kombucha	Others	Others
MAG_367_789.region001	GCF_3162	MAG_367	Kombucha	Others	Others
MAG_368_116.region001	GCF_3163	MAG_368	Kombucha	Burkholderiaceae	NRPS
MAG_368_13.region001	GCF_3164	MAG_368	Kombucha	Burkholderiaceae	RiPP
MAG_368_15.region001	GCF_3165	MAG_368	Kombucha	Burkholderiaceae	Others
MAG_368_18.region001	GCF_3166	MAG_368	Kombucha	Burkholderiaceae	NRPS
MAG_368_20.region001	GCF_3167	MAG_368	Kombucha	Burkholderiaceae	Terpene
MAG_368_39.region001	GCF_3168	MAG_368	Kombucha	Burkholderiaceae	Others
MAG_368_47.region001	GCF_3169	MAG_368	Kombucha	Burkholderiaceae	Betalactone
MAG_368_5.region001	GCF_3170	MAG_368	Kombucha	Burkholderiaceae	NRPS
MAG_37_47.region001	GCF_3222	MAG_37	Kombucha	Others	RiPP
MAG_370_0.region001	GCF_3178	MAG_370	Yoghurt	Streptococcaceae	RiPP
MAG_371_110.region001	GCF_3185	MAG_371	Wine	Burkholderiaceae	RiPP
MAG_371_156.region001	GCF_3186	MAG_371	Wine	Burkholderiaceae	Others
MAG_371_185.region001	GCF_3187	MAG_371	Wine	Burkholderiaceae	Others
MAG_371_198.region001	GCF_3188	MAG_371	Wine	Burkholderiaceae	Terpene
MAG_371_202.region001	GCF_3189	MAG_371	Wine	Burkholderiaceae	Others
MAG_371_24.region001	GCF_3190	MAG_371	Wine	Burkholderiaceae	Others
MAG_371_253.region001	GCF_3191	MAG_371	Wine	Burkholderiaceae	Others
MAG_371_278.region001	GCF_3192	MAG_371	Wine	Burkholderiaceae	Others
MAG_371_28.region001	GCF_3193	MAG_371	Wine	Burkholderiaceae	RiPP
MAG_371_59.region001	GCF_3194	MAG_371	Wine	Burkholderiaceae	RiPP
MAG_371_68.region001	GCF_3195	MAG_371	Wine	Burkholderiaceae	Arylpolyene
MAG_372_110.region001	GCF_3196	MAG_372	Wine	Others	Terpene
MAG_372_128.region001	GCF_3197	MAG_372	Wine	Others	NRPS
MAG_372_293.region001	GCF_3198	MAG_372	Wine	Others	RiPP
MAG_372_423.region001	GCF_3199	MAG_372	Wine	Others	PKS
MAG_372_5.region001	GCF_3200	MAG_372	Wine	Others	RiPP
MAG_372_528.region001	GCF_3201	MAG_372	Wine	Others	Others
MAG_372_623.region001	GCF_3202	MAG_372	Wine	Others	Terpene
MAG_372_682.region001	GCF_3203	MAG_372	Wine	Others	NRPS
MAG_372_720.region001	GCF_3204	MAG_372	Wine	Others	PKS
MAG_372_97.region001	GCF_3205	MAG_372	Wine	Others	Others
MAG_373_154.region001	GCF_3206	MAG_373	Wine	Streptococcaceae	PKS
MAG_373_2373.region001	GCF_2211	MAG_373	Wine	Streptococcaceae	RiPP
MAG_374_267.region001	GCF_3208	MAG_374	Wine	Burkholderiaceae	RiPP
MAG_374_309.region001	GCF_3209	MAG_374	Wine	Burkholderiaceae	RiPP
MAG_374_462.region001	GCF_3210	MAG_374	Wine	Burkholderiaceae	Others
MAG_374_580.region001	GCF_3211	MAG_374	Wine	Burkholderiaceae	Others
MAG_374_624.region001	GCF_3212	MAG_374	Wine	Burkholderiaceae	Others
MAG_374_978.region001	GCF_3213	MAG_374	Wine	Burkholderiaceae	Siderophore
MAG_377_109.region001	GCF_3218	MAG_377	Cheese	Others	NRPS
MAG_377_4.region001	GCF_3486	MAG_377	Cheese	Others	Others
MAG_377_41.region001	GCF_3220	MAG_377	Cheese	Others	PKS
MAG_38_124.region001	GCF_3248	MAG_38	Cheese	Others	Terpene
MAG_381_201.region001	GCF_3225	MAG_381	Cheese	Streptococcaceae	RiPP
MAG_381_321.region001	GCF_3226	MAG_381	Cheese	Streptococcaceae	RiPP
MAG_381_490.region001	GCF_3251	MAG_381	Cheese	Streptococcaceae	RiPP
MAG_381_566.region001	GCF_3318	MAG_381	Cheese	Streptococcaceae	RiPP
MAG_381_71.region001	GCF_3325	MAG_381	Cheese	Streptococcaceae	RiPP
MAG_381_790.region001	GCF_3231	MAG_381	Cheese	Streptococcaceae	RiPP
MAG_383_19.region001	GCF_3294	MAG_383	Cheese	Moraxellaceae	Betalactone
MAG_384_18.region001	GCF_3294	MAG_384	Cheese	Moraxellaceae	Betalactone
MAG_384_657.region001	GCF_4191	MAG_384	Cheese	Moraxellaceae	RiPP
MAG_386_2.region001	GCF_3251	MAG_386	Cheese	Streptococcaceae	RiPP
MAG_386_6.region001	GCF_3241	MAG_386	Cheese	Streptococcaceae	Others
MAG_388_123.region001	GCF_3245	MAG_388	Cheese	Lactobacillaceae	PKS
MAG_391_11.region001	GCF_3251	MAG_391	Cheese	Streptococcaceae	RiPP
MAG_391_141.region001	GCF_3318	MAG_391	Cheese	Streptococcaceae	RiPP
MAG_392_16.region001	GCF_3254	MAG_392	Cheese	Streptococcaceae	NRPS
MAG_392_71.region001	GCF_3259	MAG_392	Cheese	Streptococcaceae	RiPP
MAG_394_32.region001	GCF_3261	MAG_394	Cheese	Halomonadaceae	Betalactone
MAG_396_131.region001	GCF_3267	MAG_396	Cheese	Streptococcaceae	RiPP
MAG_396_16.region001	GCF_3318	MAG_396	Cheese	Streptococcaceae	RiPP
MAG_396_161.region001	GCF_3225	MAG_396	Cheese	Streptococcaceae	RiPP
MAG_398_34.region001	GCF_3261	MAG_398	Cheese	Halomonadaceae	Betalactone
MAG_399_158.region001	GCF_4191	MAG_399	Cheese	Streptococcaceae	RiPP
MAG_399_310.region001	GCF_2261	MAG_399	Cheese	Streptococcaceae	RiPP
MAG_4_106.region001	GCF_3629	MAG_4	Coffee	Acetobacteraceae	Terpene
MAG_4_321.region001	GCF_3630	MAG_4	Coffee	Acetobacteraceae	RiPP
MAG_4_544.region001	GCF_3631	MAG_4	Coffee	Acetobacteraceae	RiPP
MAG_4_568.region001	GCF_3632	MAG_4	Coffee	Acetobacteraceae	Others
MAG_4_73.region001	GCF_2038	MAG_4	Coffee	Acetobacteraceae	Arylpolyene
MAG_404_543.region001	GCF_3293	MAG_404	Cheese	Moraxellaceae	RiPP
MAG_405_47.region001	GCF_3283	MAG_405	Cheese	Others	Terpene
MAG_407_392.region001	GCF_3287	MAG_407	Cheese	Others	Siderophore
MAG_407_539.region001	GCF_3292	MAG_407	Cheese	Others	RiPP
MAG_407_682.region001	GCF_3289	MAG_407	Cheese	Others	RiPP
MAG_407_857.region001	GCF_3290	MAG_407	Cheese	Others	Arylpolyene
MAG_408_456.region001	GCF_3291	MAG_408	Cheese	Others	Arylpolyene
MAG_408_46.region001	GCF_3292	MAG_408	Cheese	Others	RiPP
MAG_409_155.region001	GCF_3293	MAG_409	Cheese	Moraxellaceae	Others
MAG_409_72.region001	GCF_3294	MAG_409	Cheese	Moraxellaceae	Betalactone
MAG_410_100.region001	GCF_3261	MAG_410	Cheese	Halomonadaceae	Betalactone
MAG_410_48.region001	GCF_4054	MAG_410	Cheese	Halomonadaceae	PKS
MAG_411_112.region001	GCF_2261	MAG_411	Cheese	Streptococcaceae	RiPP
MAG_411_41.region001	GCF_3304	MAG_411	Cheese	Streptococcaceae	Terpene
MAG_412_20.region001	GCF_3307	MAG_412	Cheese	Others	PKS
MAG_418_109.region001	GCF_3472	MAG_418	Cheese	Others	Siderophore
MAG_418_119.region001	GCF_3312	MAG_418	Cheese	Others	Ectoine
MAG_418_48.region001	GCF_3313	MAG_418	Cheese	Others	Others
MAG_42_241.region001	GCF_3334	MAG_42	Cheese	Mycobacteriaceae	Terpene
MAG_42_38.region001	GCF_4115	MAG_42	Cheese	Mycobacteriaceae	Others
MAG_42_505.region001	GCF_3336	MAG_42	Cheese	Mycobacteriaceae	Terpene
MAG_420_369.region001	GCF_3316	MAG_420	Cheese	Streptococcaceae	RiPP
MAG_420_424.region001	GCF_3317	MAG_420	Cheese	Streptococcaceae	Others
MAG_420_450.region001	GCF_3318	MAG_420	Cheese	Streptococcaceae	RiPP
MAG_423_161.region001	GCF_3322	MAG_423	Cheese	Streptococcaceae	RiPP
MAG_424_93.region001	GCF_3325	MAG_424	Cheese	Streptococcaceae	RiPP
MAG_427_58.region001	GCF_2104	MAG_427	Cheese	Others	PKS
MAG_427_64.region001	GCF_3329	MAG_427	Cheese	Others	Terpene
MAG_427_82.region001	GCF_3330	MAG_427	Cheese	Others	Ectoine
MAG_428_221.region001	GCF_3325	MAG_428	Cheese	Streptococcaceae	RiPP
MAG_43_11.region001	GCF_3382	MAG_43	Cheese	Mycobacteriaceae	PKS
MAG_43_216.region001	GCF_3383	MAG_43	Cheese	Mycobacteriaceae	NRPS
MAG_43_76.region001	GCF_4119	MAG_43	Cheese	Mycobacteriaceae	Terpene
MAG_430_53.region001	GCF_3294	MAG_430	Cheese	Moraxellaceae	Betalactone
MAG_431_26.region001	GCF_4088	MAG_431	Cheese	Brevibacteriaceae	Siderophore
MAG_431_28.region001	GCF_2174	MAG_431	Cheese	Brevibacteriaceae	Ectoine
MAG_431_33.region001	GCF_3340	MAG_431	Cheese	Brevibacteriaceae	RiPP
MAG_431_34.region001	GCF_3341	MAG_431	Cheese	Brevibacteriaceae	NRPS
MAG_431_61.region001	GCF_3342	MAG_431	Cheese	Brevibacteriaceae	PKS
MAG_431_62.region001	GCF_3343	MAG_431	Cheese	Brevibacteriaceae	Terpene
MAG_431_71.region001	GCF_3344	MAG_431	Cheese	Brevibacteriaceae	Others
MAG_432_13.region001	GCF_3345	MAG_432	Cheese	Brevibacteriaceae	Terpene
MAG_432_26.region001	GCF_4062	MAG_432	Cheese	Brevibacteriaceae	Ectoine
MAG_432_43.region001	GCF_3347	MAG_432	Cheese	Brevibacteriaceae	NRPS
MAG_432_71.region001	GCF_3967	MAG_432	Cheese	Brevibacteriaceae	Siderophore
MAG_433_406.region001	GCF_3350	MAG_433	Cheese	Lactobacillaceae	PKS
MAG_434_0.region001	GCF_3261	MAG_434	Cheese	Halomonadaceae	Betalactone
MAG_434_25.region001	GCF_3359	MAG_434	Cheese	Halomonadaceae	PKS
MAG_434_5.region001	GCF_3355	MAG_434	Cheese	Halomonadaceae	NRPS
MAG_435_0.region001	GCF_3261	MAG_435	Cheese	Halomonadaceae	Betalactone
MAG_435_1.region001	GCF_3357	MAG_435	Cheese	Halomonadaceae	Others
MAG_435_3.region001	GCF_3528	MAG_435	Cheese	Halomonadaceae	NRPS
MAG_435_33.region001	GCF_3359	MAG_435	Cheese	Halomonadaceae	PKS
MAG_436_13.region001	GCF_2955	MAG_436	Cheese	Micrococcaceae	PKS
MAG_436_14.region001	GCF_3362	MAG_436	Cheese	Micrococcaceae	NRPS
MAG_436_16.region001	GCF_2997	MAG_436	Cheese	Micrococcaceae	NRPS
MAG_436_32.region001	GCF_2998	MAG_436	Cheese	Micrococcaceae	Betalactone
MAG_436_42.region001	GCF_3365	MAG_436	Cheese	Micrococcaceae	Terpene
MAG_436_5.region001	GCF_2951	MAG_436	Cheese	Micrococcaceae	Siderophore
MAG_437_112.region001	GCF_3367	MAG_437	Cheese	Others	Arylpolyene
MAG_437_116.region001	GCF_3312	MAG_437	Cheese	Others	Ectoine
MAG_437_17.region001	GCF_3369	MAG_437	Cheese	Others	Siderophore
MAG_438_19.region001	GCF_3473	MAG_438	Cheese	Others	Arylpolyene
MAG_438_31.region001	GCF_3292	MAG_438	Cheese	Others	RiPP
MAG_439_11.region001	GCF_3408	MAG_439	Cheese	Enterobacteriaceae	NRPS
MAG_439_122.region001	GCF_4211	MAG_439	Cheese	Enterobacteriaceae	Siderophore
MAG_439_178.region001	GCF_4209	MAG_439	Cheese	Enterobacteriaceae	Arylpolyene
MAG_439_184.region001	GCF_4214	MAG_439	Cheese	Enterobacteriaceae	Betalactone
MAG_439_24.region001	GCF_3377	MAG_439	Cheese	Enterobacteriaceae	Others
MAG_439_314.region001	GCF_2085	MAG_439	Cheese	Enterobacteriaceae	NRPS
MAG_439_316.region001	GCF_3379	MAG_439	Cheese	Enterobacteriaceae	NRPS
MAG_439_6.region001	GCF_3380	MAG_439	Cheese	Enterobacteriaceae	Others
MAG_440_113.region001	GCF_3386	MAG_440	Cheese	Burkholderiaceae	Terpene
MAG_440_130.region001	GCF_3387	MAG_440	Cheese	Burkholderiaceae	NRPS
MAG_440_141.region001	GCF_3388	MAG_440	Cheese	Burkholderiaceae	Siderophore
MAG_440_15.region001	GCF_3389	MAG_440	Cheese	Burkholderiaceae	Others
MAG_440_157.region001	GCF_3390	MAG_440	Cheese	Burkholderiaceae	Arylpolyene
MAG_440_162.region001	GCF_3391	MAG_440	Cheese	Burkholderiaceae	Ectoine
MAG_440_182.region001	GCF_3392	MAG_440	Cheese	Burkholderiaceae	NRPS
MAG_440_191.region001	GCF_3393	MAG_440	Cheese	Burkholderiaceae	Betalactone
MAG_440_30.region001	GCF_3394	MAG_440	Cheese	Burkholderiaceae	NRPS
MAG_440_35.region001	GCF_3395	MAG_440	Cheese	Burkholderiaceae	Betalactone
MAG_440_54.region001	GCF_3394	MAG_440	Cheese	Burkholderiaceae	NRPS
MAG_440_55.region001	GCF_3397	MAG_440	Cheese	Burkholderiaceae	Arylpolyene
MAG_440_69.region001	GCF_3398	MAG_440	Cheese	Burkholderiaceae	Others
MAG_440_91.region001	GCF_3399	MAG_440	Cheese	Burkholderiaceae	Others
MAG_440_93.region001	GCF_3400	MAG_440	Cheese	Burkholderiaceae	PKS
MAG_441_105.region001	GCF_4211	MAG_441	Cheese	Enterobacteriaceae	Siderophore
MAG_441_117.region001	GCF_3402	MAG_441	Cheese	Enterobacteriaceae	Others
MAG_441_161.region001	GCF_4214	MAG_441	Cheese	Enterobacteriaceae	Betalactone
MAG_441_22.region001	GCF_3404	MAG_441	Cheese	Enterobacteriaceae	NRPS
MAG_441_5.region001	GCF_3405	MAG_441	Cheese	Enterobacteriaceae	NRPS
MAG_441_53.region001	GCF_4209	MAG_441	Cheese	Enterobacteriaceae	Arylpolyene
MAG_441_73.region001	GCF_3407	MAG_441	Cheese	Enterobacteriaceae	RiPP
MAG_441_86.region001	GCF_3408	MAG_441	Cheese	Enterobacteriaceae	NRPS
MAG_441_89.region001	GCF_3409	MAG_441	Cheese	Enterobacteriaceae	NRPS
MAG_443_136.region001	GCF_3411	MAG_443	Cheese	Enterobacteriaceae	Others
MAG_443_339.region001	GCF_3400	MAG_443	Cheese	Enterobacteriaceae	PKS
MAG_443_678.region001	GCF_3377	MAG_443	Cheese	Enterobacteriaceae	Others
MAG_444_230.region001	GCF_3415	MAG_444	Cheese	Others	RiPP
MAG_444_324.region001	GCF_3416	MAG_444	Cheese	Others	RiPP
MAG_444_44.region001	GCF_3417	MAG_444	Cheese	Others	PKS
MAG_445_13.region001	GCF_2626	MAG_445	Cheese	Others	Others
MAG_445_31.region001	GCF_3419	MAG_445	Cheese	Others	Arylpolyene
MAG_445_34.region001	GCF_2628	MAG_445	Cheese	Others	Siderophore
MAG_445_47.region001	GCF_3421	MAG_445	Cheese	Others	PKS
MAG_445_51.region001	GCF_2022	MAG_445	Cheese	Others	RiPP
MAG_445_80.region001	GCF_2625	MAG_445	Cheese	Others	Ectoine
MAG_446_49.region001	GCF_3424	MAG_446	Cheese	Others	NRPS
MAG_446_69.region001	GCF_3425	MAG_446	Cheese	Others	NRPS
MAG_446_72.region001	GCF_4152	MAG_446	Cheese	Others	Ectoine
MAG_447_140.region001	GCF_4153	MAG_447	Cheese	Others	Arylpolyene
MAG_447_177.region001	GCF_3428	MAG_447	Cheese	Others	Ectoine
MAG_447_731.region001	GCF_3429	MAG_447	Cheese	Others	Arylpolyene
MAG_447_941.region001	GCF_3430	MAG_447	Cheese	Others	Arylpolyene
MAG_448_19.region001	GCF_2984	MAG_448	Cheese	Brevibacteriaceae	Others
MAG_448_217.region001	GCF_3432	MAG_448	Cheese	Brevibacteriaceae	NRPS
MAG_448_225.region001	GCF_3433	MAG_448	Cheese	Brevibacteriaceae	NRPS
MAG_448_3.region001	GCF_4103	MAG_448	Cheese	Brevibacteriaceae	RiPP
MAG_448_38.region001	GCF_2881	MAG_448	Cheese	Brevibacteriaceae	Terpene
MAG_448_567.region001	GCF_3436	MAG_448	Cheese	Brevibacteriaceae	NRPS
MAG_448_584.region001	GCF_3437	MAG_448	Cheese	Brevibacteriaceae	Ectoine
MAG_448_664.region001	GCF_3438	MAG_448	Cheese	Brevibacteriaceae	NRPS
MAG_448_70.region001	GCF_4033	MAG_448	Cheese	Brevibacteriaceae	Terpene
MAG_448_823.region001	GCF_3440	MAG_448	Cheese	Brevibacteriaceae	RiPP
MAG_448_829.region001	GCF_3441	MAG_448	Cheese	Brevibacteriaceae	Others
MAG_448_863.region001	GCF_3442	MAG_448	Cheese	Brevibacteriaceae	Terpene
MAG_449_105.region001	GCF_4091	MAG_449	Cheese	Brevibacteriaceae	RiPP
MAG_449_116.region001	GCF_2172	MAG_449	Cheese	Brevibacteriaceae	RiPP
MAG_449_14.region001	GCF_4094	MAG_449	Cheese	Brevibacteriaceae	NRPS
MAG_449_153.region001	GCF_3446	MAG_449	Cheese	Brevibacteriaceae	Terpene
MAG_449_170.region001	GCF_4088	MAG_449	Cheese	Brevibacteriaceae	Siderophore
MAG_449_23.region001	GCF_3509	MAG_449	Cheese	Brevibacteriaceae	NRPS
MAG_449_26.region001	GCF_2174	MAG_449	Cheese	Brevibacteriaceae	Ectoine
MAG_449_35.region001	GCF_3450	MAG_449	Cheese	Brevibacteriaceae	NRPS
MAG_449_66.region001	GCF_2173	MAG_449	Cheese	Brevibacteriaceae	RiPP
MAG_449_72.region001	GCF_3452	MAG_449	Cheese	Brevibacteriaceae	Betalactone
MAG_45_186.region001	GCF_2331	MAG_45	Bean paste	Others	PKS
MAG_450_13.region001	GCF_3453	MAG_450	Cheese	Others	Ectoine
MAG_450_17.region001	GCF_2545	MAG_450	Cheese	Others	RiPP
MAG_450_28.region001	GCF_3455	MAG_450	Cheese	Others	RiPP
MAG_450_433.region001	GCF_3456	MAG_450	Cheese	Others	PKS
MAG_450_68.region001	GCF_3457	MAG_450	Cheese	Others	RiPP
MAG_451_147.region001	GCF_4014	MAG_451	Cheese	Others	Others
MAG_451_45.region001	GCF_1960	MAG_451	Cheese	Others	Siderophore
MAG_451_52.region001	GCF_3460	MAG_451	Cheese	Others	Others
MAG_451_96.region001	GCF_3292	MAG_451	Cheese	Others	RiPP
MAG_452_33.region001	GCF_3462	MAG_452	Cheese	Others	NRPS
MAG_452_64.region001	GCF_3292	MAG_452	Cheese	Others	RiPP
MAG_453_132.region001	GCF_3464	MAG_453	Cheese	Micrococcaceae	PKS
MAG_453_146.region001	GCF_3465	MAG_453	Cheese	Micrococcaceae	Terpene
MAG_453_408.region001	GCF_3466	MAG_453	Cheese	Micrococcaceae	NRPS
MAG_453_47.region001	GCF_3467	MAG_453	Cheese	Micrococcaceae	PKS
MAG_454_16.region001	GCF_3428	MAG_454	Cheese	Others	Ectoine
MAG_454_4.region001	GCF_3313	MAG_454	Cheese	Others	Others
MAG_454_5.region001	GCF_3471	MAG_454	Cheese	Others	Arylpolyene
MAG_454_9.region001	GCF_3472	MAG_454	Cheese	Others	Siderophore
MAG_455_25.region001	GCF_3473	MAG_455	Cheese	Others	Arylpolyene
MAG_455_69.region001	GCF_3292	MAG_455	Cheese	Others	RiPP
MAG_456_336.region001	GCF_3475	MAG_456	Cheese	Moraxellaceae	RiPP
MAG_456_69.region001	GCF_3294	MAG_456	Cheese	Moraxellaceae	Betalactone
MAG_457_19.region001	GCF_4094	MAG_457	Cheese	Brevibacteriaceae	NRPS
MAG_457_29.region001	GCF_4062	MAG_457	Cheese	Brevibacteriaceae	Ectoine
MAG_457_30.region001	GCF_3452	MAG_457	Cheese	Brevibacteriaceae	Betalactone
MAG_457_50.region001	GCF_3480	MAG_457	Cheese	Brevibacteriaceae	RiPP
MAG_457_72.region001	GCF_4088	MAG_457	Cheese	Brevibacteriaceae	Siderophore
MAG_457_8.region001	GCF_3482	MAG_457	Cheese	Brevibacteriaceae	Others
MAG_457_91.region001	GCF_2172	MAG_457	Cheese	Brevibacteriaceae	RiPP
MAG_458_274.region001	GCF_3484	MAG_458	Cheese	Others	PKS
MAG_458_284.region001	GCF_3485	MAG_458	Cheese	Others	Ectoine
MAG_458_49.region001	GCF_3486	MAG_458	Cheese	Others	Terpene
MAG_458_61.region001	GCF_4050	MAG_458	Cheese	Others	NRPS
MAG_459_167.region001	GCF_3488	MAG_459	Cheese	Mycobacteriaceae	PKS
MAG_459_209.region001	GCF_3489	MAG_459	Cheese	Mycobacteriaceae	PKS
MAG_459_253.region001	GCF_3490	MAG_459	Cheese	Mycobacteriaceae	NRPS
MAG_459_293.region001	GCF_3960	MAG_459	Cheese	Mycobacteriaceae	NRPS
MAG_459_89.region001	GCF_3492	MAG_459	Cheese	Mycobacteriaceae	NRPS
MAG_46_1.region001	GCF_3536	MAG_46	Chinese liquor	Lactobacillaceae	PKS
MAG_461_178.region001	GCF_4109	MAG_461	Cheese	Others	Siderophore
MAG_461_38.region001	GCF_3499	MAG_461	Cheese	Others	PKS
MAG_461_787.region001	GCF_4031	MAG_461	Cheese	Others	Ectoine
MAG_461_928.region001	GCF_3501	MAG_461	Cheese	Others	NRPS
MAG_462_1.region001	GCF_3502	MAG_462	Cheese	Brevibacteriaceae	RiPP
MAG_462_107.region001	GCF_4091	MAG_462	Cheese	Brevibacteriaceae	RiPP
MAG_462_17.region001	GCF_4094	MAG_462	Cheese	Brevibacteriaceae	NRPS
MAG_462_170.region001	GCF_2174	MAG_462	Cheese	Brevibacteriaceae	Ectoine
MAG_462_215.region001	GCF_4093	MAG_462	Cheese	Brevibacteriaceae	Terpene
MAG_462_26.region001	GCF_3452	MAG_462	Cheese	Brevibacteriaceae	Betalactone
MAG_462_72.region001	GCF_2172	MAG_462	Cheese	Brevibacteriaceae	RiPP
MAG_462_75.region001	GCF_3509	MAG_462	Cheese	Brevibacteriaceae	NRPS
MAG_462_87.region001	GCF_4095	MAG_462	Cheese	Brevibacteriaceae	Ectoine
MAG_462_9.region001	GCF_4091	MAG_462	Cheese	Brevibacteriaceae	NRPS
MAG_463_159.region001	GCF_3512	MAG_463	Cheese	Staphylococcaceae	Siderophore
MAG_463_27.region001	GCF_3514	MAG_463	Cheese	Staphylococcaceae	Siderophore
MAG_463_502.region001	GCF_3515	MAG_463	Cheese	Staphylococcaceae	Siderophore
MAG_463_598.region001	GCF_3517	MAG_463	Cheese	Staphylococcaceae	Terpene
MAG_463_691.region001	GCF_3518	MAG_463	Cheese	Staphylococcaceae	Terpene
MAG_463_70.region001	GCF_3519	MAG_463	Cheese	Staphylococcaceae	Terpene
MAG_463_730.region001	GCF_3520	MAG_463	Cheese	Staphylococcaceae	NRPS
MAG_463_84.region001	GCF_4124	MAG_463	Cheese	Staphylococcaceae	PKS
MAG_464_1005.region001	GCF_2172	MAG_464	Cheese	Brevibacteriaceae	RiPP
MAG_464_235.region001	GCF_3446	MAG_464	Cheese	Brevibacteriaceae	Terpene
MAG_464_972.region001	GCF_3524	MAG_464	Cheese	Brevibacteriaceae	NRPS
MAG_465_122.region001	GCF_3525	MAG_465	Cheese	Halomonadaceae	PKS
MAG_465_162.region001	GCF_3359	MAG_465	Cheese	Halomonadaceae	PKS
MAG_465_254.region001	GCF_3527	MAG_465	Cheese	Halomonadaceae	Arylpolyene
MAG_465_262.region001	GCF_3528	MAG_465	Cheese	Halomonadaceae	NRPS
MAG_465_298.region001	GCF_3529	MAG_465	Cheese	Halomonadaceae	NRPS
MAG_465_387.region001	GCF_3530	MAG_465	Cheese	Halomonadaceae	NRPS
MAG_467_249.region001	GCF_3531	MAG_467	Cheese	Others	PKS
MAG_467_328.region001	GCF_3532	MAG_467	Cheese	Others	Terpene
MAG_468_148.region001	GCF_3531	MAG_468	Cheese	Others	PKS
MAG_468_91.region001	GCF_3532	MAG_468	Cheese	Others	Terpene
MAG_47_385.region001	GCF_3555	MAG_47	Cheese	Others	RiPP
MAG_47_464.region001	GCF_3556	MAG_47	Cheese	Others	RiPP
MAG_47_5.region001	GCF_3557	MAG_47	Cheese	Others	RiPP
MAG_470_2.region001	GCF_3537	MAG_470	Cocoa	Lactobacillaceae	PKS
MAG_471_34.region001	GCF_3539	MAG_471	Cocoa	Acetobacteraceae	Terpene
MAG_472_203.region001	GCF_3542	MAG_472	Cocoa	Acetobacteraceae	Others
MAG_472_40.region001	GCF_3544	MAG_472	Cocoa	Acetobacteraceae	Ectoine
MAG_473_180.region001	GCF_3545	MAG_473	Cocoa	Acetobacteraceae	RiPP
MAG_473_299.region001	GCF_3546	MAG_473	Cocoa	Acetobacteraceae	Arylpolyene
MAG_473_45.region001	GCF_3547	MAG_473	Cocoa	Acetobacteraceae	Terpene
MAG_474_14.region001	GCF_3548	MAG_474	Cocoa	Lactobacillaceae	NRPS
MAG_474_47.region001	GCF_3549	MAG_474	Cocoa	Lactobacillaceae	RiPP
MAG_478_152.region001	GCF_3550	MAG_478	Cocoa	Lactobacillaceae	PKS
MAG_48_16.region001	GCF_3589	MAG_48	Kombucha	Acetobacteraceae	RiPP
MAG_48_65.region001	GCF_3591	MAG_48	Kombucha	Acetobacteraceae	Arylpolyene
MAG_48_72.region001	GCF_3592	MAG_48	Kombucha	Acetobacteraceae	Terpene
MAG_482_13.region001	GCF_3559	MAG_482	Cocoa	Others	Betalactone
MAG_482_140.region001	GCF_3560	MAG_482	Cocoa	Others	Others
MAG_482_163.region001	GCF_3561	MAG_482	Cocoa	Others	Arylpolyene
MAG_482_54.region001	GCF_3562	MAG_482	Cocoa	Others	Others
MAG_482_65.region001	GCF_3563	MAG_482	Cocoa	Others	Others
MAG_483_26.region001	GCF_3564	MAG_483	Soy sauce	Micrococcaceae	PKS
MAG_483_38.region001	GCF_3565	MAG_483	Soy sauce	Micrococcaceae	PKS
MAG_483_43.region001	GCF_3566	MAG_483	Soy sauce	Micrococcaceae	Betalactone
MAG_483_52.region001	GCF_3567	MAG_483	Soy sauce	Micrococcaceae	Ectoine
MAG_483_9.region001	GCF_3568	MAG_483	Soy sauce	Micrococcaceae	Terpene
MAG_484_117.region001	GCF_3569	MAG_484	Soy sauce	Others	Betalactone
MAG_484_3.region001	GCF_3570	MAG_484	Soy sauce	Others	Betalactone
MAG_484_363.region001	GCF_3571	MAG_484	Soy sauce	Others	Ectoine
MAG_485_206.region001	GCF_3572	MAG_485	Soy sauce	Mycobacteriaceae	NRPS
MAG_486_260.region001	GCF_3570	MAG_486	Soy sauce	Others	Betalactone
MAG_486_94.region001	GCF_3575	MAG_486	Soy sauce	Others	Betalactone
MAG_487_8.region001	GCF_3579	MAG_487	Soy sauce	Mycobacteriaceae	Terpene
MAG_487_9.region001	GCF_3580	MAG_487	Soy sauce	Mycobacteriaceae	NRPS
MAG_488_1002.region001	GCF_3581	MAG_488	Soy sauce	Others	RiPP
MAG_488_1055.region001	GCF_3582	MAG_488	Soy sauce	Others	RiPP
MAG_488_137.region001	GCF_3583	MAG_488	Soy sauce	Others	RiPP
MAG_488_275.region001	GCF_3584	MAG_488	Soy sauce	Others	Betalactone
MAG_488_346.region001	GCF_3585	MAG_488	Soy sauce	Others	Ectoine
MAG_488_588.region001	GCF_3586	MAG_488	Soy sauce	Others	NRPS
MAG_489_153.region001	GCF_3587	MAG_489	Soy sauce	Others	Terpene
MAG_489_28.region001	GCF_3588	MAG_489	Soy sauce	Others	RiPP
MAG_490_3.region001	GCF_3597	MAG_490	Soy sauce	Bacillaceae	RiPP
MAG_490_81.region001	GCF_3610	MAG_490	Soy sauce	Bacillaceae	NRPS
MAG_492_10.region001	GCF_3612	MAG_492	Soy sauce	Halomonadaceae	Arylpolyene
MAG_492_12.region001	GCF_3613	MAG_492	Soy sauce	Halomonadaceae	Betalactone
MAG_492_16.region001	GCF_3614	MAG_492	Soy sauce	Halomonadaceae	Others
MAG_492_4.region001	GCF_3615	MAG_492	Soy sauce	Halomonadaceae	Siderophore
MAG_492_50.region001	GCF_3616	MAG_492	Soy sauce	Halomonadaceae	Others
MAG_494_5.region001	GCF_3621	MAG_494	Soy sauce	Halomonadaceae	Others
MAG_494_734.region001	GCF_3622	MAG_494	Soy sauce	Halomonadaceae	Ectoine
MAG_496_460.region001	GCF_3623	MAG_496	Yoghurt	Lactobacillaceae	NRPS
MAG_496_78.region001	GCF_3624	MAG_496	Yoghurt	Lactobacillaceae	RiPP
MAG_497_99.region001	GCF_3625	MAG_497	Yoghurt	Others	PKS
MAG_498_19.region001	GCF_3627	MAG_498	Yoghurt	Lactobacillaceae	PKS
MAG_5_0.region001	GCF_3871	MAG_5	Nunu	Enterobacteriaceae	RiPP
MAG_5_547.region001	GCF_3872	MAG_5	Nunu	Enterobacteriaceae	NRPS
MAG_5_658.region001	GCF_3873	MAG_5	Nunu	Enterobacteriaceae	RiPP
MAG_50_134.region001	GCF_3652	MAG_50	Cheese	Staphylococcaceae	Siderophore
MAG_50_291.region001	GCF_3653	MAG_50	Cheese	Staphylococcaceae	NRPS
MAG_50_311.region001	GCF_3654	MAG_50	Cheese	Staphylococcaceae	Siderophore
MAG_50_381.region001	GCF_3655	MAG_50	Cheese	Staphylococcaceae	Terpene
MAG_500_16.region001	GCF_3634	MAG_500	Yoghurt	Others	PKS
MAG_500_71.region001	GCF_3636	MAG_500	Yoghurt	Others	RiPP
MAG_500_9.region001	GCF_3637	MAG_500	Yoghurt	Others	Betalactone
MAG_504_5.region001	GCF_3645	MAG_504	Chinese liquor	Lactobacillaceae	PKS
MAG_506_112.region001	GCF_3646	MAG_506	Chinese liquor	Lactobacillaceae	RiPP
MAG_506_193.region001	GCF_3647	MAG_506	Chinese liquor	Lactobacillaceae	PKS
MAG_509_99.region001	GCF_3735	MAG_509	Chinese liquor	Lactobacillaceae	PKS
MAG_51_23.region001	GCF_3677	MAG_51	Cheese	Others	Siderophore
MAG_51_257.region001	GCF_3678	MAG_51	Cheese	Others	Arylpolyene
MAG_51_33.region001	GCF_3679	MAG_51	Cheese	Others	Siderophore
MAG_512_84.region001	GCF_3666	MAG_512	Chinese liquor	Bacillaceae	Siderophore
MAG_514_73.region001	GCF_3674	MAG_514	Chinese liquor	Lactobacillaceae	RiPP
MAG_514_85.region001	GCF_3668	MAG_514	Chinese liquor	Lactobacillaceae	PKS
MAG_514_98.region001	GCF_3669	MAG_514	Chinese liquor	Lactobacillaceae	RiPP
MAG_515_432.region001	GCF_3670	MAG_515	Chinese liquor	Lactobacillaceae	PKS
MAG_516_190.region001	GCF_3671	MAG_516	Chinese liquor	Lactobacillaceae	RiPP
MAG_517_374.region001	GCF_3674	MAG_517	Chinese liquor	Lactobacillaceae	RiPP
MAG_517_73.region001	GCF_3675	MAG_517	Chinese liquor	Lactobacillaceae	RiPP
MAG_519_157.region001	GCF_3676	MAG_519	Chinese liquor	Lactobacillaceae	PKS
MAG_52_189.region001	GCF_3701	MAG_52	Kombucha	Others	RiPP
MAG_52_44.region001	GCF_3702	MAG_52	Kombucha	Others	Arylpolyene
MAG_520_5.region001	GCF_3681	MAG_520	Chinese liquor	Enterobacteriaceae	Arylpolyene
MAG_523_329.region001	GCF_3682	MAG_523	Chinese liquor	Lactobacillaceae	PKS
MAG_526_126.region001	GCF_3686	MAG_526	Chinese liquor	Staphylococcaceae	Terpene
MAG_526_180.region001	GCF_3688	MAG_526	Chinese liquor	Staphylococcaceae	NRPS
MAG_526_39.region001	GCF_3691	MAG_526	Chinese liquor	Staphylococcaceae	NRPS
MAG_528_79.region001	GCF_3693	MAG_528	Chinese liquor	Lactobacillaceae	PKS
MAG_529_10.region001	GCF_3694	MAG_529	Chinese liquor	Others	Ectoine
MAG_529_18.region001	GCF_3695	MAG_529	Chinese liquor	Others	Terpene
MAG_529_21.region001	GCF_3696	MAG_529	Chinese liquor	Others	Others
MAG_529_25.region001	GCF_3697	MAG_529	Chinese liquor	Others	Betalactone
MAG_529_30.region001	GCF_3698	MAG_529	Chinese liquor	Others	Others
MAG_529_33.region001	GCF_3699	MAG_529	Chinese liquor	Others	Others
MAG_529_35.region001	GCF_3700	MAG_529	Chinese liquor	Others	Betalactone
MAG_53_1050.region001	GCF_3720	MAG_53	Bean paste	Others	Terpene
MAG_53_176.region001	GCF_2031	MAG_53	Bean paste	Others	Others
MAG_53_463.region001	GCF_3722	MAG_53	Bean paste	Others	PKS
MAG_53_52.region001	GCF_3723	MAG_53	Bean paste	Others	PKS
MAG_531_56.region001	GCF_3704	MAG_531	Chinese liquor	Lactobacillaceae	PKS
MAG_533_103.region001	GCF_3704	MAG_533	Chinese liquor	Lactobacillaceae	PKS
MAG_536_415.region001	GCF_3708	MAG_536	Chinese liquor	Lactobacillaceae	NRPS
MAG_536_459.region001	GCF_3709	MAG_536	Chinese liquor	Lactobacillaceae	RiPP
MAG_539_190.region001	GCF_3712	MAG_539	Chinese liquor	Others	PKS
MAG_539_276.region001	GCF_3713	MAG_539	Chinese liquor	Others	Ectoine
MAG_539_29.region001	GCF_3714	MAG_539	Chinese liquor	Others	NRPS
MAG_539_319.region001	GCF_3715	MAG_539	Chinese liquor	Others	NRPS
MAG_539_49.region001	GCF_3717	MAG_539	Chinese liquor	Others	Others
MAG_539_79.region001	GCF_3718	MAG_539	Chinese liquor	Others	Terpene
MAG_539_9.region001	GCF_3719	MAG_539	Chinese liquor	Others	NRPS
MAG_540_56.region001	GCF_3725	MAG_540	Chinese liquor	Lactobacillaceae	PKS
MAG_541_20.region001	GCF_3726	MAG_541	Chinese liquor	Lactobacillaceae	Terpene
MAG_541_23.region001	GCF_3727	MAG_541	Chinese liquor	Lactobacillaceae	PKS
MAG_542_110.region001	GCF_3728	MAG_542	Chinese liquor	Others	RiPP
MAG_542_164.region001	GCF_3730	MAG_542	Chinese liquor	Others	Others
MAG_542_200.region001	GCF_3731	MAG_542	Chinese liquor	Others	Terpene
MAG_542_205.region001	GCF_3732	MAG_542	Chinese liquor	Others	Others
MAG_542_206.region001	GCF_3733	MAG_542	Chinese liquor	Others	Ectoine
MAG_542_252.region001	GCF_3734	MAG_542	Chinese liquor	Others	Betalactone
MAG_544_100.region001	GCF_3735	MAG_544	Chinese liquor	Lactobacillaceae	PKS
MAG_545_149.region001	GCF_3736	MAG_545	Chinese liquor	Lactobacillaceae	RiPP
MAG_546_156.region001	GCF_3712	MAG_546	Chinese liquor	Others	PKS
MAG_546_34.region001	GCF_3742	MAG_546	Chinese liquor	Others	NRPS
MAG_547_332.region001	GCF_3746	MAG_547	Chinese liquor	Others	NRPS
MAG_547_444.region001	GCF_3747	MAG_547	Chinese liquor	Others	Others
MAG_547_458.region001	GCF_3748	MAG_547	Chinese liquor	Others	PKS
MAG_547_488.region001	GCF_3749	MAG_547	Chinese liquor	Others	Others
MAG_548_164.region001	GCF_3750	MAG_548	Chinese liquor	Lactobacillaceae	PKS
MAG_549_20.region001	GCF_3751	MAG_549	Chinese liquor	Others	Terpene
MAG_549_22.region001	GCF_3752	MAG_549	Chinese liquor	Others	RiPP
MAG_549_22.region002	GCF_3753	MAG_549	Chinese liquor	Others	RiPP
MAG_549_23.region001	GCF_3754	MAG_549	Chinese liquor	Others	RiPP
MAG_549_27.region001	GCF_3755	MAG_549	Chinese liquor	Others	RiPP
MAG_549_8.region001	GCF_3756	MAG_549	Chinese liquor	Others	Others
MAG_55_26.region001	GCF_3769	MAG_55	Yoghurt	Lactobacillaceae	RiPP
MAG_550_13.region001	GCF_3757	MAG_550	Chinese liquor	Lactobacillaceae	RiPP
MAG_550_249.region001	GCF_3758	MAG_550	Chinese liquor	Lactobacillaceae	RiPP
MAG_553_84.region001	GCF_3761	MAG_553	Cheese	Others	PKS
MAG_555_228.region001	GCF_3765	MAG_555	Cheese	Micrococcaceae	NRPS
MAG_555_305.region001	GCF_3766	MAG_555	Cheese	Micrococcaceae	Terpene
MAG_556_47.region001	GCF_3767	MAG_556	Cheese	Others	RiPP
MAG_56_1101.region001	GCF_3787	MAG_56	Cheese	Enterobacteriaceae	Siderophore
MAG_56_121.region001	GCF_4211	MAG_56	Cheese	Enterobacteriaceae	Siderophore
MAG_56_123.region001	GCF_4209	MAG_56	Cheese	Enterobacteriaceae	Arylpolyene
MAG_56_18.region001	GCF_3790	MAG_56	Cheese	Enterobacteriaceae	NRPS
MAG_56_191.region001	GCF_3791	MAG_56	Cheese	Enterobacteriaceae	NRPS
MAG_56_235.region001	GCF_2085	MAG_56	Cheese	Enterobacteriaceae	NRPS
MAG_56_272.region001	GCF_3793	MAG_56	Cheese	Enterobacteriaceae	Arylpolyene
MAG_56_554.region001	GCF_3794	MAG_56	Cheese	Enterobacteriaceae	Others
MAG_56_7.region001	GCF_4214	MAG_56	Cheese	Enterobacteriaceae	Betalactone
MAG_56_748.region001	GCF_3797	MAG_56	Cheese	Enterobacteriaceae	NRPS
MAG_562_1.region001	GCF_4091	MAG_562	Cheese	Brevibacteriaceae	NRPS
MAG_562_154.region001	GCF_3771	MAG_562	Cheese	Brevibacteriaceae	PKS
MAG_562_18.region001	GCF_3772	MAG_562	Cheese	Brevibacteriaceae	NRPS
MAG_562_198.region001	GCF_3773	MAG_562	Cheese	Brevibacteriaceae	RiPP
MAG_562_41.region001	GCF_4062	MAG_562	Cheese	Brevibacteriaceae	Ectoine
MAG_562_5.region001	GCF_3775	MAG_562	Cheese	Brevibacteriaceae	NRPS
MAG_562_55.region001	GCF_3773	MAG_562	Cheese	Brevibacteriaceae	PKS
MAG_563_57.region001	GCF_3777	MAG_563	Cheese	Others	Terpene
MAG_566_187.region001	GCF_3780	MAG_566	Cheese	Lactobacillaceae	RiPP
MAG_566_242.region001	GCF_3782	MAG_566	Cheese	Lactobacillaceae	RiPP
MAG_566_289.region001	GCF_3784	MAG_566	Cheese	Lactobacillaceae	NRPS
MAG_568_56.region001	GCF_3785	MAG_568	Kimchi	Lactobacillaceae	PKS
MAG_57_264.region001	GCF_3811	MAG_57	Bean paste	Mycobacteriaceae	Terpene
MAG_570_500.region001	GCF_3798	MAG_570	Kimchi	Lactobacillaceae	PKS
MAG_571_33.region001	GCF_3785	MAG_571	Kimchi	Lactobacillaceae	PKS
MAG_574_162.region001	GCF_3800	MAG_574	Chilli paste	Lactobacillaceae	Terpene
MAG_575_67.region001	GCF_3804	MAG_575	Chilli paste	Lactobacillaceae	RiPP
MAG_578_115.region001	GCF_3808	MAG_578	Chilli paste	Lactobacillaceae	PKS
MAG_582_126.region001	GCF_3813	MAG_582	Koumiss	Others	PKS
MAG_584_3.region001	GCF_3820	MAG_584	Koumiss	Bacillaceae	NRPS
MAG_584_96.region001	GCF_3826	MAG_584	Koumiss	Bacillaceae	NRPS
MAG_585_292.region001	GCF_3829	MAG_585	Koumiss	Streptococcaceae	RiPP
MAG_585_349.region001	GCF_3830	MAG_585	Koumiss	Streptococcaceae	RiPP
MAG_585_466.region001	GCF_3831	MAG_585	Koumiss	Streptococcaceae	RiPP
MAG_585_570.region001	GCF_3832	MAG_585	Koumiss	Streptococcaceae	NRPS
MAG_585_88.region001	GCF_3833	MAG_585	Koumiss	Streptococcaceae	RiPP
MAG_586_179.region001	GCF_3834	MAG_586	Koumiss	Micrococcaceae	Terpene
MAG_586_181.region001	GCF_3835	MAG_586	Koumiss	Micrococcaceae	Betalactone
MAG_586_190.region001	GCF_3836	MAG_586	Koumiss	Micrococcaceae	PKS
MAG_586_29.region001	GCF_3837	MAG_586	Koumiss	Micrococcaceae	NRPS
MAG_586_49.region001	GCF_3838	MAG_586	Koumiss	Micrococcaceae	NRPS
MAG_586_80.region001	GCF_3839	MAG_586	Koumiss	Micrococcaceae	RiPP
MAG_588_24.region001	GCF_3841	MAG_588	Bean paste	Others	RiPP
MAG_589_2.region001	GCF_3842	MAG_589	Bean paste	Others	Terpene
MAG_589_270.region001	GCF_3843	MAG_589	Bean paste	Others	RiPP
MAG_589_73.region001	GCF_3844	MAG_589	Bean paste	Others	RiPP
MAG_59_355.region001	GCF_2476	MAG_59	Kimchi	Lactobacillaceae	RiPP
MAG_59_498.region001	GCF_2477	MAG_59	Kimchi	Lactobacillaceae	RiPP
MAG_591_13.region001	GCF_3845	MAG_591	Bean paste	Others	RiPP
MAG_592_29.region001	GCF_2812	MAG_592	Bean paste	Bacillaceae	Terpene
MAG_592_51.region001	GCF_3851	MAG_592	Bean paste	Bacillaceae	NRPS
MAG_593_13.region001	GCF_3879	MAG_593	Bean paste	Staphylococcaceae	RiPP
MAG_593_16.region001	GCF_3854	MAG_593	Bean paste	Staphylococcaceae	PKS
MAG_593_25.region001	GCF_3855	MAG_593	Bean paste	Staphylococcaceae	Terpene
MAG_594_10.region001	GCF_3879	MAG_594	Bean paste	Staphylococcaceae	RiPP
MAG_594_12.region001	GCF_3857	MAG_594	Bean paste	Staphylococcaceae	RiPP
MAG_594_25.region001	GCF_3859	MAG_594	Bean paste	Staphylococcaceae	Others
MAG_596_45.region001	GCF_3880	MAG_596	Bean paste	Others	RiPP
MAG_598_41.region001	GCF_3861	MAG_598	Bean paste	Others	Others
MAG_599_30.region001	GCF_3863	MAG_599	Bean paste	Staphylococcaceae	Terpene
MAG_599_39.region001	GCF_3865	MAG_599	Bean paste	Staphylococcaceae	NRPS
MAG_6_325.region001	GCF_4143	MAG_6	Nunu	Enterobacteriaceae	NRPS
MAG_60_29.region001	GCF_3536	MAG_60	Chinese liquor	Lactobacillaceae	PKS
MAG_600_120.region001	GCF_3879	MAG_600	Bean paste	Staphylococcaceae	RiPP
MAG_600_14.region001	GCF_3875	MAG_600	Bean paste	Staphylococcaceae	Siderophore
MAG_600_341.region001	GCF_3876	MAG_600	Bean paste	Staphylococcaceae	Terpene
MAG_601_388.region001	GCF_3875	MAG_601	Bean paste	Staphylococcaceae	Siderophore
MAG_601_47.region001	GCF_3876	MAG_601	Bean paste	Staphylococcaceae	Terpene
MAG_601_477.region001	GCF_3879	MAG_601	Bean paste	Staphylococcaceae	RiPP
MAG_603_38.region001	GCF_3880	MAG_603	Bean paste	Others	RiPP
MAG_607_200.region001	GCF_1973	MAG_607	Bean paste	Others	RiPP
MAG_607_572.region001	GCF_3882	MAG_607	Bean paste	Others	NRPS
MAG_607_855.region001	GCF_3883	MAG_607	Bean paste	Others	NRPS
MAG_607_886.region001	GCF_3884	MAG_607	Bean paste	Others	NRPS
MAG_608_2.region001	GCF_2530	MAG_608	Bean paste	Others	RiPP
MAG_61_213.region001	GCF_3943	MAG_61	Cheese	Streptococcaceae	RiPP
MAG_611_164.region001	GCF_1973	MAG_611	Bean paste	Others	RiPP
MAG_611_309.region001	GCF_3892	MAG_611	Bean paste	Others	RiPP
MAG_611_336.region001	GCF_3987	MAG_611	Bean paste	Others	NRPS
MAG_612_302.region001	GCF_3894	MAG_612	Bean paste	Others	NRPS
MAG_613_191.region001	GCF_4058	MAG_613	Bean paste	Others	Terpene
MAG_614_209.region001	GCF_3897	MAG_614	Bean paste	Micrococcaceae	PKS
MAG_615_139.region001	GCF_3898	MAG_615	Bean paste	Bacillaceae	NRPS
MAG_615_214.region001	GCF_2695	MAG_615	Bean paste	Bacillaceae	PKS
MAG_615_292.region001	GCF_2690	MAG_615	Bean paste	Bacillaceae	PKS
MAG_615_295.region001	GCF_3901	MAG_615	Bean paste	Bacillaceae	NRPS
MAG_615_319.region001	GCF_3903	MAG_615	Bean paste	Bacillaceae	Terpene
MAG_615_323.region001	GCF_3904	MAG_615	Bean paste	Bacillaceae	Others
MAG_615_357.region001	GCF_2823	MAG_615	Bean paste	Bacillaceae	PKS
MAG_615_39.region001	GCF_3906	MAG_615	Bean paste	Bacillaceae	PKS
MAG_615_446.region001	GCF_3907	MAG_615	Bean paste	Bacillaceae	NRPS
MAG_615_45.region001	GCF_3908	MAG_615	Bean paste	Bacillaceae	NRPS
MAG_615_493.region001	GCF_3909	MAG_615	Bean paste	Bacillaceae	NRPS
MAG_615_516.region001	GCF_3910	MAG_615	Bean paste	Bacillaceae	PKS
MAG_615_517.region001	GCF_3911	MAG_615	Bean paste	Bacillaceae	NRPS
MAG_615_588.region001	GCF_3912	MAG_615	Bean paste	Bacillaceae	PKS
MAG_615_638.region001	GCF_3913	MAG_615	Bean paste	Bacillaceae	NRPS
MAG_615_670.region001	GCF_3914	MAG_615	Bean paste	Bacillaceae	PKS
MAG_615_674.region001	GCF_3915	MAG_615	Bean paste	Bacillaceae	NRPS
MAG_615_691.region001	GCF_3916	MAG_615	Bean paste	Bacillaceae	PKS
MAG_615_715.region001	GCF_3917	MAG_615	Bean paste	Bacillaceae	NRPS
MAG_615_732.region001	GCF_3918	MAG_615	Bean paste	Bacillaceae	PKS
MAG_615_737.region001	GCF_3919	MAG_615	Bean paste	Bacillaceae	PKS
MAG_615_750.region001	GCF_3920	MAG_615	Bean paste	Bacillaceae	NRPS
MAG_615_782.region001	GCF_3921	MAG_615	Bean paste	Bacillaceae	NRPS
MAG_615_792.region001	GCF_3922	MAG_615	Bean paste	Bacillaceae	NRPS
MAG_615_793.region001	GCF_3923	MAG_615	Bean paste	Bacillaceae	PKS
MAG_615_80.region001	GCF_3924	MAG_615	Bean paste	Bacillaceae	NRPS
MAG_615_814.region001	GCF_3925	MAG_615	Bean paste	Bacillaceae	Terpene
MAG_615_818.region001	GCF_3926	MAG_615	Bean paste	Bacillaceae	NRPS
MAG_615_837.region001	GCF_3927	MAG_615	Bean paste	Bacillaceae	PKS
MAG_615_98.region001	GCF_3928	MAG_615	Bean paste	Bacillaceae	PKS
MAG_617_963.region001	GCF_3931	MAG_617	Sourdough	Others	Terpene
MAG_619_22.region001	GCF_2174	MAG_619	Cheese	Brevibacteriaceae	Ectoine
MAG_619_31.region001	GCF_3967	MAG_619	Cheese	Brevibacteriaceae	Siderophore
MAG_619_97.region001	GCF_3940	MAG_619	Cheese	Brevibacteriaceae	NRPS
MAG_619_98.region001	GCF_3941	MAG_619	Cheese	Brevibacteriaceae	NRPS
MAG_62_133.region001	GCF_3978	MAG_62	Bean paste	Others	NRPS
MAG_62_138.region001	GCF_3979	MAG_62	Bean paste	Others	NRPS
MAG_62_143.region001	GCF_3980	MAG_62	Bean paste	Others	NRPS
MAG_62_195.region001	GCF_3981	MAG_62	Bean paste	Others	RiPP
MAG_62_197.region001	GCF_3982	MAG_62	Bean paste	Others	RiPP
MAG_62_209.region001	GCF_3984	MAG_62	Bean paste	Others	NRPS
MAG_62_21.region001	GCF_3985	MAG_62	Bean paste	Others	NRPS
MAG_62_228.region001	GCF_3986	MAG_62	Bean paste	Others	NRPS
MAG_62_254.region001	GCF_3987	MAG_62	Bean paste	Others	NRPS
MAG_62_259.region001	GCF_3988	MAG_62	Bean paste	Others	RiPP
MAG_62_264.region001	GCF_3989	MAG_62	Bean paste	Others	Betalactone
MAG_62_282.region001	GCF_3991	MAG_62	Bean paste	Others	RiPP
MAG_62_405.region001	GCF_3992	MAG_62	Bean paste	Others	NRPS
MAG_62_50.region001	GCF_3993	MAG_62	Bean paste	Others	RiPP
MAG_62_604.region001	GCF_3994	MAG_62	Bean paste	Others	RiPP
MAG_62_629.region001	GCF_3995	MAG_62	Bean paste	Others	RiPP
MAG_62_64.region001	GCF_3996	MAG_62	Bean paste	Others	NRPS
MAG_62_82.region001	GCF_3997	MAG_62	Bean paste	Others	RiPP
MAG_62_85.region001	GCF_3998	MAG_62	Bean paste	Others	RiPP
MAG_62_96.region001	GCF_3999	MAG_62	Bean paste	Others	NRPS
MAG_620_1.region001	GCF_3294	MAG_620	Cheese	Moraxellaceae	Betalactone
MAG_620_48.region001	GCF_3946	MAG_620	Cheese	Moraxellaceae	NRPS
MAG_621_102.region001	GCF_4088	MAG_621	Cheese	Brevibacteriaceae	Siderophore
MAG_621_140.region001	GCF_2172	MAG_621	Cheese	Brevibacteriaceae	RiPP
MAG_621_173.region001	GCF_3446	MAG_621	Cheese	Brevibacteriaceae	Terpene
MAG_621_3.region001	GCF_4094	MAG_621	Cheese	Brevibacteriaceae	NRPS
MAG_621_83.region001	GCF_2174	MAG_621	Cheese	Brevibacteriaceae	Ectoine
MAG_622_0.region001	GCF_3294	MAG_622	Cheese	Moraxellaceae	Betalactone
MAG_623_3.region001	GCF_3294	MAG_623	Cheese	Moraxellaceae	Betalactone
MAG_623_76.region001	GCF_3294	MAG_623	Cheese	Moraxellaceae	Betalactone
MAG_625_2.region001	GCF_3958	MAG_625	Cheese	Mycobacteriaceae	Terpene
MAG_625_22.region001	GCF_3488	MAG_625	Cheese	Mycobacteriaceae	PKS
MAG_625_56.region001	GCF_3960	MAG_625	Cheese	Mycobacteriaceae	NRPS
MAG_627_54.region001	GCF_2262	MAG_627	Cheese	Streptococcaceae	RiPP
MAG_628_11.region001	GCF_2174	MAG_628	Cheese	Brevibacteriaceae	Ectoine
MAG_628_216.region001	GCF_3965	MAG_628	Cheese	Brevibacteriaceae	NRPS
MAG_628_27.region001	GCF_3966	MAG_628	Cheese	Brevibacteriaceae	RiPP
MAG_628_3.region001	GCF_3967	MAG_628	Cheese	Brevibacteriaceae	Siderophore
MAG_628_34.region001	GCF_3968	MAG_628	Cheese	Brevibacteriaceae	PKS
MAG_628_59.region001	GCF_3969	MAG_628	Cheese	Brevibacteriaceae	RiPP
MAG_628_90.region001	GCF_3971	MAG_628	Cheese	Brevibacteriaceae	NRPS
MAG_629_156.region001	GCF_3972	MAG_629	Cheese	Others	NRPS
MAG_629_4.region001	GCF_3973	MAG_629	Cheese	Others	Arylpolyene
MAG_629_5.region001	GCF_3974	MAG_629	Cheese	Others	Arylpolyene
MAG_629_83.region001	GCF_3975	MAG_629	Cheese	Others	Others
MAG_63_264.region001	GCF_4056	MAG_63	Bean paste	Others	Terpene
MAG_63_440.region001	GCF_4057	MAG_63	Bean paste	Others	PKS
MAG_63_529.region001	GCF_4058	MAG_63	Bean paste	Others	Terpene
MAG_630_0.region001	GCF_4000	MAG_630	Cheese	Burkholderiaceae	Betalactone
MAG_630_16.region001	GCF_4001	MAG_630	Cheese	Burkholderiaceae	Ectoine
MAG_630_2.region001	GCF_4002	MAG_630	Cheese	Burkholderiaceae	Betalactone
MAG_630_26.region001	GCF_4003	MAG_630	Cheese	Burkholderiaceae	Terpene
MAG_630_28.region001	GCF_4004	MAG_630	Cheese	Burkholderiaceae	Others
MAG_630_5.region001	GCF_4005	MAG_630	Cheese	Burkholderiaceae	Others
MAG_630_7.region001	GCF_4006	MAG_630	Cheese	Burkholderiaceae	PKS
MAG_631_114.region001	GCF_4007	MAG_631	Cheese	Brevibacteriaceae	NRPS
MAG_631_231.region001	GCF_4062	MAG_631	Cheese	Brevibacteriaceae	Ectoine
MAG_631_27.region001	GCF_4094	MAG_631	Cheese	Brevibacteriaceae	NRPS
MAG_631_36.region001	GCF_2172	MAG_631	Cheese	Brevibacteriaceae	RiPP
MAG_631_369.region001	GCF_3446	MAG_631	Cheese	Brevibacteriaceae	Terpene
MAG_631_73.region001	GCF_4088	MAG_631	Cheese	Brevibacteriaceae	Siderophore
MAG_631_78.region001	GCF_4089	MAG_631	Cheese	Brevibacteriaceae	RiPP
MAG_632_134.region001	GCF_4014	MAG_632	Cheese	Others	Others
MAG_632_32.region001	GCF_4014	MAG_632	Cheese	Others	Arylpolyene
MAG_633_0.region001	GCF_4016	MAG_633	Cheese	Micrococcaceae	Ectoine
MAG_633_108.region001	GCF_4017	MAG_633	Cheese	Micrococcaceae	Terpene
MAG_633_185.region001	GCF_4018	MAG_633	Cheese	Micrococcaceae	PKS
MAG_633_26.region001	GCF_4019	MAG_633	Cheese	Micrococcaceae	NRPS
MAG_634_2.region001	GCF_4020	MAG_634	Cheese	Others	Betalactone
MAG_635_113.region001	GCF_4007	MAG_635	Cheese	Brevibacteriaceae	NRPS
MAG_635_129.region001	GCF_2179	MAG_635	Cheese	Brevibacteriaceae	NRPS
MAG_635_4.region001	GCF_4089	MAG_635	Cheese	Brevibacteriaceae	RiPP
MAG_635_54.region001	GCF_4088	MAG_635	Cheese	Brevibacteriaceae	Siderophore
MAG_635_69.region001	GCF_4061	MAG_635	Cheese	Brevibacteriaceae	NRPS
MAG_635_71.region001	GCF_4062	MAG_635	Cheese	Brevibacteriaceae	Ectoine
MAG_635_8.region001	GCF_4094	MAG_635	Cheese	Brevibacteriaceae	NRPS
MAG_635_98.region001	GCF_4093	MAG_635	Cheese	Brevibacteriaceae	Others
MAG_636_116.region001	GCF_4029	MAG_636	Cheese	Others	PKS
MAG_636_18.region001	GCF_3486	MAG_636	Cheese	Others	Others
MAG_636_195.region001	GCF_4031	MAG_636	Cheese	Others	Others
MAG_636_205.region001	GCF_3440	MAG_636	Cheese	Others	RiPP
MAG_636_320.region001	GCF_4033	MAG_636	Cheese	Others	Terpene
MAG_636_399.region001	GCF_4034	MAG_636	Cheese	Others	NRPS
MAG_636_9.region001	GCF_4120	MAG_636	Cheese	Others	Siderophore
MAG_637_11.region001	GCF_4036	MAG_637	Cheese	Brevibacteriaceae	NRPS
MAG_637_12.region001	GCF_4037	MAG_637	Cheese	Brevibacteriaceae	RiPP
MAG_637_140.region001	GCF_3452	MAG_637	Cheese	Brevibacteriaceae	Betalactone
MAG_637_210.region001	GCF_2174	MAG_637	Cheese	Brevibacteriaceae	Ectoine
MAG_637_27.region001	GCF_4089	MAG_637	Cheese	Brevibacteriaceae	RiPP
MAG_637_280.region001	GCF_3446	MAG_637	Cheese	Brevibacteriaceae	Terpene
MAG_637_38.region001	GCF_2172	MAG_637	Cheese	Brevibacteriaceae	RiPP
MAG_637_419.region001	GCF_4043	MAG_637	Cheese	Brevibacteriaceae	Siderophore
MAG_637_98.region001	GCF_2171	MAG_637	Cheese	Brevibacteriaceae	NRPS
MAG_638_145.region001	GCF_4109	MAG_638	Cheese	Others	Siderophore
MAG_638_243.region001	GCF_3485	MAG_638	Cheese	Others	Ectoine
MAG_638_29.region001	GCF_3486	MAG_638	Cheese	Others	Others
MAG_638_320.region001	GCF_4048	MAG_638	Cheese	Others	NRPS
MAG_638_33.region001	GCF_4049	MAG_638	Cheese	Others	PKS
MAG_638_55.region001	GCF_4050	MAG_638	Cheese	Others	NRPS
MAG_639_65.region001	GCF_4053	MAG_639	Cheese	Halomonadaceae	NRPS
MAG_639_8.region001	GCF_4054	MAG_639	Cheese	Halomonadaceae	PKS
MAG_639_9.region001	GCF_4055	MAG_639	Cheese	Halomonadaceae	RiPP
MAG_640_107.region001	GCF_4088	MAG_640	Cheese	Brevibacteriaceae	Siderophore
MAG_640_219.region001	GCF_3446	MAG_640	Cheese	Brevibacteriaceae	Terpene
MAG_640_252.region001	GCF_4061	MAG_640	Cheese	Brevibacteriaceae	NRPS
MAG_640_31.region001	GCF_4062	MAG_640	Cheese	Brevibacteriaceae	Ectoine
MAG_640_403.region001	GCF_4063	MAG_640	Cheese	Brevibacteriaceae	NRPS
MAG_640_52.region001	GCF_2172	MAG_640	Cheese	Brevibacteriaceae	RiPP
MAG_640_53.region001	GCF_4094	MAG_640	Cheese	Brevibacteriaceae	NRPS
MAG_640_98.region001	GCF_4089	MAG_640	Cheese	Brevibacteriaceae	RiPP
MAG_641_15.region001	GCF_4067	MAG_641	Cheese	Others	Terpene
MAG_641_19.region001	GCF_4068	MAG_641	Cheese	Others	RiPP
MAG_641_37.region001	GCF_4069	MAG_641	Cheese	Others	NRPS
MAG_641_4.region001	GCF_4070	MAG_641	Cheese	Others	Others
MAG_641_48.region001	GCF_2548	MAG_641	Cheese	Others	Ectoine
MAG_641_7.region001	GCF_4072	MAG_641	Cheese	Others	NRPS
MAG_642_14.region001	GCF_3261	MAG_642	Cheese	Halomonadaceae	Betalactone
MAG_642_19.region001	GCF_4054	MAG_642	Cheese	Halomonadaceae	PKS
MAG_643_38.region001	GCF_3294	MAG_643	Cheese	Moraxellaceae	Betalactone
MAG_643_74.region001	GCF_3475	MAG_643	Cheese	Moraxellaceae	Others
MAG_644_127.region001	GCF_4088	MAG_644	Cheese	Brevibacteriaceae	Siderophore
MAG_644_208.region001	GCF_3446	MAG_644	Cheese	Brevibacteriaceae	Terpene
MAG_644_26.region001	GCF_3509	MAG_644	Cheese	Brevibacteriaceae	NRPS
MAG_644_35.region001	GCF_4094	MAG_644	Cheese	Brevibacteriaceae	NRPS
MAG_644_49.region001	GCF_4083	MAG_644	Cheese	Brevibacteriaceae	Ectoine
MAG_645_103.region001	GCF_2174	MAG_645	Cheese	Brevibacteriaceae	Ectoine
MAG_645_15.region001	GCF_4085	MAG_645	Cheese	Brevibacteriaceae	Others
MAG_645_33.region001	GCF_2172	MAG_645	Cheese	Brevibacteriaceae	RiPP
MAG_645_7.region001	GCF_4087	MAG_645	Cheese	Brevibacteriaceae	NRPS
MAG_645_70.region001	GCF_4088	MAG_645	Cheese	Brevibacteriaceae	Siderophore
MAG_645_77.region001	GCF_4089	MAG_645	Cheese	Brevibacteriaceae	RiPP
MAG_645_82.region001	GCF_4094	MAG_645	Cheese	Brevibacteriaceae	NRPS
MAG_646_0.region001	GCF_4091	MAG_646	Cheese	Brevibacteriaceae	Others
MAG_646_277.region001	GCF_2172	MAG_646	Cheese	Brevibacteriaceae	RiPP
MAG_646_321.region001	GCF_4093	MAG_646	Cheese	Brevibacteriaceae	Terpene
MAG_646_72.region001	GCF_4094	MAG_646	Cheese	Brevibacteriaceae	NRPS
MAG_646_76.region001	GCF_4095	MAG_646	Cheese	Brevibacteriaceae	Ectoine
MAG_646_99.region001	GCF_4007	MAG_646	Cheese	Brevibacteriaceae	NRPS
MAG_647_31.region001	GCF_4097	MAG_647	Cheese	Micrococcaceae	PKS
MAG_647_35.region001	GCF_4098	MAG_647	Cheese	Micrococcaceae	Betalactone
MAG_648_132.region001	GCF_4093	MAG_648	Cheese	Brevibacteriaceae	Others
MAG_648_15.region001	GCF_4094	MAG_648	Cheese	Brevibacteriaceae	NRPS
MAG_648_205.region001	GCF_4062	MAG_648	Cheese	Brevibacteriaceae	Ectoine
MAG_648_265.region001	GCF_2172	MAG_648	Cheese	Brevibacteriaceae	RiPP
MAG_648_45.region001	GCF_4103	MAG_648	Cheese	Brevibacteriaceae	Others
MAG_648_49.region001	GCF_4089	MAG_648	Cheese	Brevibacteriaceae	RiPP
MAG_648_88.region001	GCF_4088	MAG_648	Cheese	Brevibacteriaceae	Siderophore
MAG_649_27.region001	GCF_3484	MAG_649	Cheese	Others	Others
MAG_649_3.region001	GCF_4049	MAG_649	Cheese	Others	PKS
MAG_649_63.region001	GCF_3218	MAG_649	Cheese	Others	NRPS
MAG_649_81.region001	GCF_4109	MAG_649	Cheese	Others	Siderophore
MAG_649_97.region001	GCF_3485	MAG_649	Cheese	Others	Ectoine
MAG_651_13.region001	GCF_4115	MAG_651	Cheese	Mycobacteriaceae	Others
MAG_651_40.region001	GCF_1948	MAG_651	Cheese	Mycobacteriaceae	NRPS
MAG_651_6.region001	GCF_4119	MAG_651	Cheese	Mycobacteriaceae	Terpene
MAG_652_152.region001	GCF_4120	MAG_652	Cheese	Others	Siderophore
MAG_652_234.region001	GCF_4121	MAG_652	Cheese	Others	Terpene
MAG_652_357.region001	GCF_3485	MAG_652	Cheese	Others	Ectoine
MAG_653_150.region001	GCF_3519	MAG_653	Cheese	Staphylococcaceae	Terpene
MAG_653_205.region001	GCF_4124	MAG_653	Cheese	Staphylococcaceae	PKS
MAG_653_209.region001	GCF_4125	MAG_653	Cheese	Staphylococcaceae	RiPP
MAG_653_87.region001	GCF_4129	MAG_653	Cheese	Staphylococcaceae	NRPS
MAG_68_101.region001	GCF_4136	MAG_68	Bean paste	Others	PKS
MAG_68_122.region001	GCF_4137	MAG_68	Bean paste	Others	RiPP
MAG_69_163.region001	GCF_4139	MAG_69	Chinese liquor	Others	RiPP
MAG_69_350.region001	GCF_4140	MAG_69	Chinese liquor	Others	RiPP
MAG_7_27.region001	GCF_3294	MAG_7	Cheese	Moraxellaceae	Betalactone
MAG_7_41.region001	GCF_3475	MAG_7	Cheese	Moraxellaceae	RiPP
MAG_70_232.region001	GCF_4144	MAG_70	Coffee	Acetobacteraceae	Terpene
MAG_70_336.region001	GCF_3005	MAG_70	Coffee	Acetobacteraceae	PKS
MAG_70_370.region001	GCF_4146	MAG_70	Coffee	Acetobacteraceae	Others
MAG_70_379.region001	GCF_4147	MAG_70	Coffee	Acetobacteraceae	Terpene
MAG_70_388.region001	GCF_2268	MAG_70	Coffee	Acetobacteraceae	RiPP
MAG_70_396.region001	GCF_1942	MAG_70	Coffee	Acetobacteraceae	NRPS
MAG_71_72.region001	GCF_4150	MAG_71	Chilli paste	Lactobacillaceae	PKS
MAG_72_10.region001	GCF_3424	MAG_72	Cheese	Others	NRPS
MAG_72_13.region001	GCF_4152	MAG_72	Cheese	Others	Ectoine
MAG_72_3.region001	GCF_4153	MAG_72	Cheese	Others	Arylpolyene
MAG_73_4.region001	GCF_3293	MAG_73	Cheese	Moraxellaceae	Others
MAG_73_9.region001	GCF_3294	MAG_73	Cheese	Moraxellaceae	Betalactone
MAG_74_419.region001	GCF_4157	MAG_74	Cheese	Mycobacteriaceae	NRPS
MAG_74_647.region001	GCF_4158	MAG_74	Cheese	Mycobacteriaceae	NRPS
MAG_74_875.region001	GCF_4159	MAG_74	Cheese	Mycobacteriaceae	NRPS
MAG_74_880.region001	GCF_4160	MAG_74	Cheese	Mycobacteriaceae	Terpene
MAG_74_895.region001	GCF_4119	MAG_74	Cheese	Mycobacteriaceae	Terpene
MAG_75_155.region001	GCF_4162	MAG_75	Chinese liquor	Lactobacillaceae	PKS
MAG_76_82.region001	GCF_4163	MAG_76	Cheese	Others	Terpene
MAG_77_53.region001	GCF_4164	MAG_77	Yoghurt	Lactobacillaceae	RiPP
MAG_77_6.region002	GCF_4166	MAG_77	Yoghurt	Lactobacillaceae	RiPP
MAG_78_0.region001	GCF_3325	MAG_78	Cheese	Streptococcaceae	RiPP
MAG_78_221.region001	GCF_4191	MAG_78	Cheese	Streptococcaceae	RiPP
MAG_79_144.region001	GCF_2172	MAG_79	Cheese	Brevibacteriaceae	RiPP
MAG_79_548.region001	GCF_4095	MAG_79	Cheese	Brevibacteriaceae	Ectoine
MAG_79_845.region001	GCF_3524	MAG_79	Cheese	Brevibacteriaceae	NRPS
MAG_79_863.region001	GCF_3446	MAG_79	Cheese	Brevibacteriaceae	Terpene
MAG_8_0.region001	GCF_4215	MAG_8	Bean paste	Enterobacteriaceae	RiPP
MAG_8_2.region001	GCF_4216	MAG_8	Bean paste	Enterobacteriaceae	Betalactone
MAG_80_352.region001	GCF_4177	MAG_80	Kimchi	Lactobacillaceae	PKS
MAG_82_13.region001	GCF_4182	MAG_82	Cheese	Halomonadaceae	Siderophore
MAG_82_16.region001	GCF_4183	MAG_82	Cheese	Halomonadaceae	PKS
MAG_82_31.region001	GCF_4184	MAG_82	Cheese	Halomonadaceae	Ectoine
MAG_82_33.region001	GCF_4185	MAG_82	Cheese	Halomonadaceae	Arylpolyene
MAG_82_46.region001	GCF_4186	MAG_82	Cheese	Halomonadaceae	RiPP
MAG_82_6.region001	GCF_4187	MAG_82	Cheese	Halomonadaceae	RiPP
MAG_84_20.region001	GCF_4191	MAG_84	Cheese	Streptococcaceae	RiPP
MAG_84_4.region001	GCF_3254	MAG_84	Cheese	Streptococcaceae	NRPS
MAG_85_137.region001	GCF_4191	MAG_85	Cheese	Streptococcaceae	RiPP
MAG_85_79.region001	GCF_2262	MAG_85	Cheese	Streptococcaceae	RiPP
MAG_86_107.region001	GCF_4198	MAG_86	Cheese	Streptococcaceae	RiPP
MAG_86_35.region001	GCF_4201	MAG_86	Cheese	Streptococcaceae	RiPP
MAG_87_109.region001	GCF_4205	MAG_87	Koumiss	Others	RiPP
MAG_88_181.region001	GCF_4208	MAG_88	Cheese	Lactobacillaceae	NRPS
MAG_89_187.region001	GCF_4209	MAG_89	Cheese	Enterobacteriaceae	Arylpolyene
MAG_89_199.region001	GCF_4210	MAG_89	Cheese	Enterobacteriaceae	Terpene
MAG_89_2.region001	GCF_4211	MAG_89	Cheese	Enterobacteriaceae	Siderophore
MAG_89_311.region001	GCF_2085	MAG_89	Cheese	Enterobacteriaceae	NRPS
MAG_89_47.region001	GCF_4213	MAG_89	Cheese	Enterobacteriaceae	Others
MAG_89_74.region001	GCF_4214	MAG_89	Cheese	Enterobacteriaceae	Betalactone
MAG_9_159.region001	GCF_4249	MAG_9	Bean paste	Others	Siderophore
MAG_9_232.region001	GCF_4250	MAG_9	Bean paste	Others	RiPP
MAG_9_604.region001	GCF_4251	MAG_9	Bean paste	Others	Siderophore
MAG_90_296.region001	GCF_3290	MAG_90	Cheese	Others	Arylpolyene
MAG_90_641.region001	GCF_3289	MAG_90	Cheese	Others	RiPP
MAG_90_661.region001	GCF_3292	MAG_90	Cheese	Others	RiPP
MAG_92_218.region001	GCF_3178	MAG_92	Yoghurt	Streptococcaceae	RiPP
MAG_92_52.region001	GCF_4228	MAG_92	Yoghurt	Streptococcaceae	RiPP
MAG_94_254.region001	GCF_4233	MAG_94	Nunu	Moraxellaceae	Siderophore
MAG_96_109.region001	GCF_3871	MAG_96	Nunu	Enterobacteriaceae	RiPP
MAG_97_1.region001	GCF_4237	MAG_97	Bean paste	Others	PKS
MAG_97_13.region001	GCF_4238	MAG_97	Bean paste	Others	Ectoine
MAG_97_19.region001	GCF_4239	MAG_97	Bean paste	Others	Siderophore
MAG_97_3.region001	GCF_4240	MAG_97	Bean paste	Others	RiPP
MAG_98_374.region001	GCF_4241	MAG_98	Kombucha	Others	Others
MAG_98_389.region001	GCF_4242	MAG_98	Kombucha	Others	RiPP
MAG_98_488.region001	GCF_4243	MAG_98	Kombucha	Others	NRPS
MAG_98_49.region001	GCF_4244	MAG_98	Kombucha	Others	Others
MAG_98_67.region001	GCF_4245	MAG_98	Kombucha	Others	Terpene
MAG_139_75.region001	GCF_2779	MAG_139	Bean paste	Bacillaceae	NRPS
MAG_255_288.region001	GCF_2779	MAG_255	Cocoa	Bacillaceae	NRPS
MAG_282_552.region001	GCF_2779	MAG_282	Bean paste	Bacillaceae	NRPS
MAG_286_143.region001	GCF_2779	MAG_286	Bean paste	Bacillaceae	NRPS
MAG_286_181.region001	GCF_2779	MAG_286	Bean paste	Bacillaceae	NRPS
MAG_287_29.region001	GCF_2779	MAG_287	Bean paste	Bacillaceae	NRPS
MAG_290_34.region001	GCF_2779	MAG_290	Bean paste	Bacillaceae	NRPS
MAG_490_54.region001	GCF_2779	MAG_490	Soy sauce	Bacillaceae	NRPS
MAG_512_142.region001	GCF_2779	MAG_512	Chinese liquor	Bacillaceae	NRPS
MAG_139_119.region001	GCF_362	MAG_139	Bean paste	Bacillaceae	NRPS
MAG_584_129.region001	GCF_362	MAG_584	Koumiss	Bacillaceae	NRPS
MAG_139_83.region001	GCF_2687	MAG_139	Bean paste	Bacillaceae	Betalactone
MAG_210_69.region001	GCF_2687	MAG_210	Chilli paste	Bacillaceae	Betalactone
MAG_232_131.region001	GCF_2687	MAG_232	Bean paste	Others	Betalactone
MAG_282_112.region001	GCF_2687	MAG_282	Bean paste	Bacillaceae	Others
MAG_286_103.region001	GCF_2687	MAG_286	Bean paste	Bacillaceae	Betalactone
MAG_287_366.region001	GCF_2687	MAG_287	Bean paste	Bacillaceae	Others
MAG_592_30.region001	GCF_2687	MAG_592	Bean paste	Bacillaceae	Others
MAG_139_32.region002	GCF_3664	MAG_139	Bean paste	Bacillaceae	RiPP
MAG_512_280.region001	GCF_3664	MAG_512	Chinese liquor	Bacillaceae	RiPP
MAG_139_23.region001	GCF_574	MAG_139	Bean paste	Bacillaceae	RiPP
MAG_255_417.region001	GCF_574	MAG_255	Cocoa	Bacillaceae	RiPP
MAG_255_93.region001	GCF_575	MAG_255	Cocoa	Bacillaceae	RiPP
MAG_286_41.region001	GCF_575	MAG_286	Bean paste	Bacillaceae	RiPP
MAG_290_23.region001	GCF_575	MAG_290	Bean paste	Bacillaceae	RiPP
MAG_592_91.region001	GCF_575	MAG_592	Bean paste	Bacillaceae	RiPP
MAG_210_235.region001	GCF_2694	MAG_210	Chilli paste	Bacillaceae	RiPP
MAG_282_170.region001	GCF_2694	MAG_282	Bean paste	Bacillaceae	RiPP
MAG_287_204.region001	GCF_2694	MAG_287	Bean paste	Bacillaceae	RiPP
MAG_20_158.region001	GCF_2343	MAG_20	Cheese	Streptomycetaceae	Ectoine
MAG_208_100.region001	GCF_2343	MAG_208	Chinese liquor	Streptomycetaceae	Ectoine
MAG_210_53.region001	GCF_2839	MAG_210	Chilli paste	Bacillaceae	Others
MAG_255_292.region001	GCF_2839	MAG_255	Cocoa	Bacillaceae	Others
MAG_287_298.region001	GCF_2839	MAG_287	Bean paste	Bacillaceae	Others
MAG_290_15.region001	GCF_2839	MAG_290	Bean paste	Bacillaceae	Others
MAG_124_92.region001	GCF_2869	MAG_124	Cheese	Enterobacteriaceae	NRPS
MAG_19_21.region001	GCF_2869	MAG_19	Nunu	Enterobacteriaceae	Others
MAG_297_39.region001	GCF_2869	MAG_297	Nunu	Enterobacteriaceae	Others
MAG_154_119.region001	GCF_2559	MAG_154	Yoghurt	Streptococcaceae	RiPP
MAG_169_32.region001	GCF_2559	MAG_169	Cheese	Streptococcaceae	RiPP
MAG_244_19.region001	GCF_2559	MAG_244	Cheese	Streptococcaceae	RiPP
MAG_370_0.region002	GCF_2559	MAG_370	Yoghurt	Streptococcaceae	RiPP
MAG_84_9.region001	GCF_2559	MAG_84	Cheese	Streptococcaceae	RiPP
MAG_86_47.region001	GCF_2559	MAG_86	Cheese	Streptococcaceae	RiPP
MAG_92_35.region001	GCF_2559	MAG_92	Yoghurt	Streptococcaceae	RiPP
MAG_10_1179.region001	GCF_3680	MAG_10	Nunu	Enterobacteriaceae	Arylpolyene
MAG_10_279.region001	GCF_1945	MAG_10	Nunu	Enterobacteriaceae	NRPS
MAG_10_315.region001	GCF_2079	MAG_10	Nunu	Enterobacteriaceae	RiPP
MAG_102_13.region001	GCF_3352	MAG_102	Cheese	Halomonadaceae	Ectoine
MAG_103_237.region001	GCF_1927	MAG_103	Soy sauce	Others	Terpene
MAG_104_400.region001	GCF_4221	MAG_104	Koumiss	Streptococcaceae	PKS
MAG_108_156.region001	GCF_2621	MAG_108	Chinese liquor	Lactobacillaceae	Terpene
MAG_108_429.region001	GCF_2622	MAG_108	Chinese liquor	Lactobacillaceae	PKS
MAG_11_356.region001	GCF_4248	MAG_11	Bean paste	Others	RiPP
MAG_110_12.region001	GCF_4156	MAG_110	Cheese	Mycobacteriaceae	Terpene
MAG_110_15.region001	GCF_1949	MAG_110	Cheese	Mycobacteriaceae	PKS
MAG_111_25.region001	GCF_1951	MAG_111	Kombucha	Others	RiPP
MAG_111_43.region001	GCF_1952	MAG_111	Kombucha	Others	NRPS
MAG_112_15.region001	GCF_4126	MAG_112	Soy sauce	Staphylococcaceae	RiPP
MAG_112_22.region001	GCF_2164	MAG_112	Soy sauce	Staphylococcaceae	Terpene
MAG_112_30.region001	GCF_2163	MAG_112	Soy sauce	Staphylococcaceae	Terpene
MAG_112_35.region001	GCF_2972	MAG_112	Soy sauce	Staphylococcaceae	PKS
MAG_112_37.region001	GCF_4127	MAG_112	Soy sauce	Staphylococcaceae	Siderophore
MAG_113_87.region001	GCF_3828	MAG_113	Yoghurt	Streptococcaceae	PKS
MAG_113_94.region001	GCF_3263	MAG_113	Yoghurt	Streptococcaceae	RiPP
MAG_117_127.region001	GCF_2622	MAG_117	Cheese	Lactobacillaceae	PKS
MAG_117_167.region001	GCF_2878	MAG_117	Cheese	Lactobacillaceae	RiPP
MAG_118_3.region001	GCF_2550	MAG_118	Cheese	Mycobacteriaceae	Others
MAG_118_5.region001	GCF_4111	MAG_118	Cheese	Mycobacteriaceae	PKS
MAG_119_274.region001	GCF_4188	MAG_119	Milk kefir	Streptococcaceae	RiPP
MAG_119_288.region001	GCF_2130	MAG_119	Milk kefir	Streptococcaceae	RiPP
MAG_12_245.region001	GCF_2684	MAG_12	Chinese liquor	Bacillaceae	RiPP
MAG_12_353.region001	GCF_2714	MAG_12	Chinese liquor	Bacillaceae	NRPS
MAG_12_472.region001	GCF_2013	MAG_12	Chinese liquor	Bacillaceae	RiPP
MAG_12_611.region001	GCF_2014	MAG_12	Chinese liquor	Bacillaceae	Others
MAG_12_656.region001	GCF_2065	MAG_12	Chinese liquor	Bacillaceae	PKS
MAG_122_1.region001	GCF_1983	MAG_122	Cheese	Enterobacteriaceae	RiPP
MAG_122_19.region001	GCF_3327	MAG_122	Cheese	Enterobacteriaceae	NRPS
MAG_124_111.region001	GCF_2487	MAG_124	Cheese	Enterobacteriaceae	Arylpolyene
MAG_124_150.region001	GCF_2295	MAG_124	Cheese	Enterobacteriaceae	RiPP
MAG_124_155.region001	GCF_3932	MAG_124	Cheese	Enterobacteriaceae	NRPS
MAG_124_205.region001	GCF_3295	MAG_124	Cheese	Enterobacteriaceae	Siderophore
MAG_124_22.region001	GCF_2298	MAG_124	Cheese	Enterobacteriaceae	RiPP
MAG_125_18.region001	GCF_4248	MAG_125	Bean paste	Others	RiPP
MAG_125_22.region001	GCF_4246	MAG_125	Bean paste	Others	PKS
MAG_125_27.region001	GCF_3763	MAG_125	Bean paste	Others	RiPP
MAG_13_136.region001	GCF_2079	MAG_13	Cheese	Enterobacteriaceae	RiPP
MAG_132_203.region001	GCF_3117	MAG_132	Chinese liquor	Lactobacillaceae	RiPP
MAG_132_230.region001	GCF_2034	MAG_132	Chinese liquor	Lactobacillaceae	PKS
MAG_133_81.region001	GCF_2594	MAG_133	Coffee	Acetobacteraceae	Others
MAG_136_863.region001	GCF_1945	MAG_136	Coffee	Enterobacteriaceae	NRPS
MAG_139_123.region001	GCF_2014	MAG_139	Bean paste	Bacillaceae	Others
MAG_139_17.region001	GCF_2060	MAG_139	Bean paste	Bacillaceae	Others
MAG_139_32.region001	GCF_2013	MAG_139	Bean paste	Bacillaceae	RiPP
MAG_139_42.region001	GCF_2065	MAG_139	Bean paste	Bacillaceae	PKS
MAG_139_45.region001	GCF_2935	MAG_139	Bean paste	Bacillaceae	Siderophore
MAG_139_45.region002	GCF_3604	MAG_139	Bean paste	Bacillaceae	RiPP
MAG_139_52.region001	GCF_3606	MAG_139	Bean paste	Bacillaceae	Terpene
MAG_139_52.region002	GCF_2070	MAG_139	Bean paste	Bacillaceae	Betalactone
MAG_139_70.region001	GCF_2744	MAG_139	Bean paste	Bacillaceae	NRPS
MAG_142_188.region001	GCF_2902	MAG_142	Nunu	Lactobacillaceae	PKS
MAG_148_79.region001	GCF_3133	MAG_148	Kombucha	Acetobacteraceae	Others
MAG_150_278.region001	GCF_2588	MAG_150	Chinese liquor	Acetobacteraceae	RiPP
MAG_150_305.region001	GCF_2116	MAG_150	Chinese liquor	Acetobacteraceae	Terpene
MAG_150_411.region001	GCF_2116	MAG_150	Chinese liquor	Acetobacteraceae	Terpene
MAG_151_42.region001	GCF_2120	MAG_151	Milk kefir	Lactobacillaceae	RiPP
MAG_154_11.region001	GCF_2125	MAG_154	Yoghurt	Streptococcaceae	RiPP
MAG_154_22.region001	GCF_4188	MAG_154	Yoghurt	Streptococcaceae	RiPP
MAG_154_351.region001	GCF_2212	MAG_154	Yoghurt	Streptococcaceae	RiPP
MAG_154_6.region001	GCF_2130	MAG_154	Yoghurt	Streptococcaceae	RiPP
MAG_154_88.region001	GCF_2131	MAG_154	Yoghurt	Streptococcaceae	NRPS
MAG_154_98.region001	GCF_4189	MAG_154	Yoghurt	Streptococcaceae	RiPP
MAG_155_1.region001	GCF_2972	MAG_155	Cheese	Staphylococcaceae	PKS
MAG_155_10.region001	GCF_3516	MAG_155	Cheese	Staphylococcaceae	RiPP
MAG_155_20.region001	GCF_4127	MAG_155	Cheese	Staphylococcaceae	Siderophore
MAG_156_136.region001	GCF_2558	MAG_156	Koumiss	Streptococcaceae	PKS
MAG_156_238.region001	GCF_2142	MAG_156	Koumiss	Streptococcaceae	RiPP
MAG_159_202.region001	GCF_3352	MAG_159	Soy sauce	Halomonadaceae	Ectoine
MAG_163_10.region001	GCF_4127	MAG_163	Bean paste	Staphylococcaceae	Siderophore
MAG_163_11.region001	GCF_2163	MAG_163	Bean paste	Staphylococcaceae	Terpene
MAG_163_17.region001	GCF_2164	MAG_163	Bean paste	Staphylococcaceae	Terpene
MAG_163_4.region001	GCF_3516	MAG_163	Bean paste	Staphylococcaceae	RiPP
MAG_163_5.region001	GCF_2972	MAG_163	Bean paste	Staphylococcaceae	PKS
MAG_164_167.region001	GCF_1951	MAG_164	Kombucha	Others	RiPP
MAG_168_184.region001	GCF_3828	MAG_168	Koumiss	Streptococcaceae	PKS
MAG_169_12.region001	GCF_4189	MAG_169	Cheese	Streptococcaceae	RiPP
MAG_169_2.region001	GCF_4188	MAG_169	Cheese	Streptococcaceae	RiPP
MAG_169_74.region001	GCF_4190	MAG_169	Cheese	Streptococcaceae	RiPP
MAG_17_20.region001	GCF_3286	MAG_17	Soy sauce	Others	Arylpolyene
MAG_17_78.region001	GCF_3285	MAG_17	Soy sauce	Others	Others
MAG_17_99.region001	GCF_3284	MAG_17	Soy sauce	Others	Betalactone
MAG_173_311.region001	GCF_2130	MAG_173	Wine	Streptococcaceae	RiPP
MAG_173_379.region001	GCF_2212	MAG_173	Wine	Streptococcaceae	RiPP
MAG_173_65.region001	GCF_4188	MAG_173	Wine	Streptococcaceae	RiPP
MAG_174_319.region001	GCF_3672	MAG_174	Cheese	Lactobacillaceae	RiPP
MAG_174_41.region001	GCF_3672	MAG_174	Cheese	Lactobacillaceae	RiPP
MAG_178_78.region001	GCF_2125	MAG_178	Koumiss	Streptococcaceae	RiPP
MAG_182_381.region001	GCF_2518	MAG_182	Coffee	Others	Arylpolyene
MAG_183_256.region001	GCF_1983	MAG_183	Bean paste	Enterobacteriaceae	RiPP
MAG_183_477.region001	GCF_3932	MAG_183	Bean paste	Enterobacteriaceae	NRPS
MAG_189_0.region001	GCF_2558	MAG_189	Cheese	Streptococcaceae	PKS
MAG_189_74.region001	GCF_3323	MAG_189	Cheese	Streptococcaceae	RiPP
MAG_189_9.region001	GCF_3643	MAG_189	Cheese	Streptococcaceae	RiPP
MAG_19_15.region001	GCF_2295	MAG_19	Nunu	Enterobacteriaceae	Others
MAG_19_4.region001	GCF_2298	MAG_19	Nunu	Enterobacteriaceae	RiPP
MAG_19_43.region001	GCF_3932	MAG_19	Nunu	Enterobacteriaceae	NRPS
MAG_196_11.region001	GCF_2940	MAG_196	Bean paste	Moraxellaceae	Arylpolyene
MAG_196_17.region001	GCF_2279	MAG_196	Bean paste	Moraxellaceae	Others
MAG_201_107.region001	GCF_2065	MAG_201	Chinese liquor	Bacillaceae	PKS
MAG_201_113.region001	GCF_2684	MAG_201	Chinese liquor	Bacillaceae	RiPP
MAG_201_169.region001	GCF_2682	MAG_201	Chinese liquor	Bacillaceae	NRPS
MAG_201_252.region001	GCF_2321	MAG_201	Chinese liquor	Bacillaceae	RiPP
MAG_201_28.region001	GCF_2323	MAG_201	Chinese liquor	Bacillaceae	NRPS
MAG_201_418.region001	GCF_2683	MAG_201	Chinese liquor	Bacillaceae	RiPP
MAG_201_684.region001	GCF_2681	MAG_201	Chinese liquor	Bacillaceae	Others
MAG_201_781.region001	GCF_2330	MAG_201	Chinese liquor	Bacillaceae	NRPS
MAG_202_198.region001	GCF_2527	MAG_202	Bean paste	Others	Terpene
MAG_204_177.region001	GCF_2333	MAG_204	Yoghurt	Streptococcaceae	RiPP
MAG_207_18.region001	GCF_2034	MAG_207	Milk kefir	Lactobacillaceae	PKS
MAG_207_22.region001	GCF_2669	MAG_207	Milk kefir	Lactobacillaceae	Betalactone
MAG_210_12.region001	GCF_2686	MAG_210	Chilli paste	Bacillaceae	PKS
MAG_210_133.region001	GCF_2441	MAG_210	Chilli paste	Bacillaceae	RiPP
MAG_210_158.region001	GCF_2445	MAG_210	Chilli paste	Bacillaceae	NRPS
MAG_210_207.region001	GCF_2814	MAG_210	Chilli paste	Bacillaceae	PKS
MAG_210_266.region001	GCF_2451	MAG_210	Chilli paste	Bacillaceae	NRPS
MAG_210_289.region001	GCF_2689	MAG_210	Chilli paste	Bacillaceae	PKS
MAG_210_300.region001	GCF_2728	MAG_210	Chilli paste	Bacillaceae	PKS
MAG_210_351.region001	GCF_2460	MAG_210	Chilli paste	Bacillaceae	NRPS
MAG_210_366.region001	GCF_2829	MAG_210	Chilli paste	Bacillaceae	NRPS
MAG_210_434.region001	GCF_2826	MAG_210	Chilli paste	Bacillaceae	PKS
MAG_210_5.region001	GCF_2464	MAG_210	Chilli paste	Bacillaceae	PKS
MAG_210_72.region001	GCF_2468	MAG_210	Chilli paste	Bacillaceae	PKS
MAG_214_3.region001	GCF_2070	MAG_214	Bean paste	Others	Betalactone
MAG_217_13.region001	GCF_3929	MAG_217	Kimchi	Lactobacillaceae	RiPP
MAG_219_171.region001	GCF_3932	MAG_219	Cheese	Enterobacteriaceae	NRPS
MAG_219_32.region001	GCF_2079	MAG_219	Cheese	Enterobacteriaceae	RiPP
MAG_219_324.region001	GCF_2487	MAG_219	Cheese	Enterobacteriaceae	Arylpolyene
MAG_222_31.region001	GCF_2506	MAG_222	Cheese	Others	RiPP
MAG_223_78.region001	GCF_3724	MAG_223	Cheese	Lactobacillaceae	PKS
MAG_224_136.region001	GCF_1927	MAG_224	Bean paste	Others	Terpene
MAG_225_35.region001	GCF_2506	MAG_225	Cheese	Lactobacillaceae	RiPP
MAG_226_2.region001	GCF_4156	MAG_226	Cheese	Mycobacteriaceae	Terpene
MAG_226_209.region001	GCF_2962	MAG_226	Cheese	Mycobacteriaceae	NRPS
MAG_229_447.region001	GCF_2518	MAG_229	Coffee	Others	Arylpolyene
MAG_230_228.region001	GCF_2876	MAG_230	Coffee	Streptococcaceae	RiPP
MAG_230_32.region001	GCF_2525	MAG_230	Coffee	Streptococcaceae	RiPP
MAG_230_325.region001	GCF_4221	MAG_230	Coffee	Streptococcaceae	PKS
MAG_231_320.region001	GCF_2527	MAG_231	Bean paste	Others	Terpene
MAG_235_319.region001	GCF_2525	MAG_235	Coffee	Streptococcaceae	RiPP
MAG_235_436.region001	GCF_4221	MAG_235	Coffee	Streptococcaceae	PKS
MAG_238_1.region001	GCF_2550	MAG_238	Milk kefir	Mycobacteriaceae	Others
MAG_238_1.region002	GCF_4111	MAG_238	Milk kefir	Mycobacteriaceae	PKS
MAG_240_26.region001	GCF_4111	MAG_240	Cheese	Mycobacteriaceae	PKS
MAG_240_55.region001	GCF_2550	MAG_240	Cheese	Mycobacteriaceae	Terpene
MAG_241_89.region001	GCF_2525	MAG_241	Cheese	Streptococcaceae	RiPP
MAG_242_181.region001	GCF_3932	MAG_242	Chinese liquor	Enterobacteriaceae	NRPS
MAG_243_3.region001	GCF_2558	MAG_243	Cheese	Streptococcaceae	PKS
MAG_244_8.region001	GCF_4190	MAG_244	Cheese	Streptococcaceae	RiPP
MAG_246_112.region001	GCF_3869	MAG_246	Cocoa	Lactobacillaceae	RiPP
MAG_247_257.region001	GCF_3295	MAG_247	Koumiss	Enterobacteriaceae	Siderophore
MAG_247_381.region001	GCF_2862	MAG_247	Koumiss	Enterobacteriaceae	Others
MAG_247_45.region001	GCF_3295	MAG_247	Koumiss	Enterobacteriaceae	Siderophore
MAG_247_755.region001	GCF_2487	MAG_247	Koumiss	Enterobacteriaceae	Arylpolyene
MAG_247_872.region001	GCF_3932	MAG_247	Koumiss	Enterobacteriaceae	NRPS
MAG_248_428.region001	GCF_2671	MAG_248	Milk kefir	Lactobacillaceae	RiPP
MAG_250_141.region001	GCF_3121	MAG_250	Cocoa	Acetobacteraceae	Others
MAG_250_349.region001	GCF_2116	MAG_250	Cocoa	Acetobacteraceae	Terpene
MAG_251_137.region001	GCF_2588	MAG_251	Cocoa	Acetobacteraceae	RiPP
MAG_251_137.region002	GCF_3121	MAG_251	Cocoa	Acetobacteraceae	Others
MAG_251_335.region001	GCF_2583	MAG_251	Cocoa	Acetobacteraceae	Terpene
MAG_251_8.region001	GCF_2116	MAG_251	Cocoa	Acetobacteraceae	Terpene
MAG_252_139.region001	GCF_2594	MAG_252	Cocoa	Acetobacteraceae	Others
MAG_252_223.region001	GCF_2588	MAG_252	Cocoa	Acetobacteraceae	RiPP
MAG_253_122.region001	GCF_2594	MAG_253	Cocoa	Acetobacteraceae	Others
MAG_253_220.region001	GCF_2588	MAG_253	Cocoa	Acetobacteraceae	RiPP
MAG_254_826.region001	GCF_3706	MAG_254	Cocoa	Others	RiPP
MAG_255_167.region001	GCF_2783	MAG_255	Cocoa	Bacillaceae	NRPS
MAG_255_275.region001	GCF_2060	MAG_255	Cocoa	Bacillaceae	PKS
MAG_255_3.region001	GCF_2746	MAG_255	Cocoa	Bacillaceae	PKS
MAG_255_334.region001	GCF_2785	MAG_255	Cocoa	Bacillaceae	NRPS
MAG_255_38.region001	GCF_3847	MAG_255	Cocoa	Bacillaceae	Terpene
MAG_255_395.region001	GCF_2842	MAG_255	Cocoa	Bacillaceae	Others
MAG_255_63.region001	GCF_2778	MAG_255	Cocoa	Bacillaceae	NRPS
MAG_257_51.region001	GCF_2333	MAG_257	Cheese	Streptococcaceae	RiPP
MAG_258_75.region001	GCF_2621	MAG_258	Cheese	Lactobacillaceae	Terpene
MAG_258_8.region001	GCF_2622	MAG_258	Cheese	Lactobacillaceae	PKS
MAG_26_34.region001	GCF_2653	MAG_26	Chinese liquor	Lactobacillaceae	PKS
MAG_260_46.region001	GCF_3352	MAG_260	Cheese	Halomonadaceae	Ectoine
MAG_260_5.region001	GCF_3353	MAG_260	Cheese	Halomonadaceae	Arylpolyene
MAG_261_23.region001	GCF_3929	MAG_261	Cheese	Lactobacillaceae	RiPP
MAG_262_217.region001	GCF_4126	MAG_262	Cheese	Staphylococcaceae	RiPP
MAG_262_23.region001	GCF_4127	MAG_262	Cheese	Staphylococcaceae	Siderophore
MAG_262_47.region001	GCF_2972	MAG_262	Cheese	Staphylococcaceae	PKS
MAG_263_29.region001	GCF_2902	MAG_263	Chinese liquor	Lactobacillaceae	PKS
MAG_265_154.region001	GCF_2902	MAG_265	Chinese liquor	Lactobacillaceae	PKS
MAG_267_319.region001	GCF_2879	MAG_267	Chinese liquor	Lactobacillaceae	PKS
MAG_267_33.region001	GCF_2646	MAG_267	Chinese liquor	Lactobacillaceae	Terpene
MAG_267_330.region001	GCF_2647	MAG_267	Chinese liquor	Lactobacillaceae	Terpene
MAG_269_120.region001	GCF_2878	MAG_269	Chinese liquor	Lactobacillaceae	RiPP
MAG_269_499.region001	GCF_2879	MAG_269	Chinese liquor	Lactobacillaceae	PKS
MAG_27_11.region001	GCF_4246	MAG_27	Nunu	Others	PKS
MAG_27_23.region001	GCF_3763	MAG_27	Nunu	Others	RiPP
MAG_27_67.region001	GCF_4248	MAG_27	Nunu	Others	RiPP
MAG_271_444.region001	GCF_2902	MAG_271	Chinese liquor	Lactobacillaceae	PKS
MAG_275_266.region001	GCF_2832	MAG_275	Chinese liquor	Others	PKS
MAG_276_28.region001	GCF_2646	MAG_276	Chinese liquor	Lactobacillaceae	Terpene
MAG_278_62.region001	GCF_2662	MAG_278	Milk kefir	Lactobacillaceae	PKS
MAG_279_35.region001	GCF_2921	MAG_279	Bean paste	Others	RiPP
MAG_28_2.region001	GCF_3711	MAG_28	Milk kefir	Lactobacillaceae	PKS
MAG_28_26.region001	GCF_3802	MAG_28	Milk kefir	Lactobacillaceae	RiPP
MAG_280_12.region001	GCF_2669	MAG_280	Bean paste	Lactobacillaceae	Betalactone
MAG_280_16.region001	GCF_2034	MAG_280	Bean paste	Lactobacillaceae	PKS
MAG_280_17.region001	GCF_2671	MAG_280	Bean paste	Lactobacillaceae	RiPP
MAG_281_103.region001	GCF_2927	MAG_281	Bean paste	Bacillaceae	NRPS
MAG_281_254.region001	GCF_2674	MAG_281	Bean paste	Bacillaceae	NRPS
MAG_281_279.region001	GCF_2330	MAG_281	Bean paste	Bacillaceae	NRPS
MAG_281_342.region001	GCF_2935	MAG_281	Bean paste	Bacillaceae	Siderophore
MAG_281_355.region001	GCF_3607	MAG_281	Bean paste	Bacillaceae	NRPS
MAG_281_427.region001	GCF_2714	MAG_281	Bean paste	Bacillaceae	NRPS
MAG_281_462.region001	GCF_2681	MAG_281	Bean paste	Bacillaceae	Others
MAG_281_472.region001	GCF_2682	MAG_281	Bean paste	Bacillaceae	NRPS
MAG_281_516.region001	GCF_2683	MAG_281	Bean paste	Bacillaceae	RiPP
MAG_281_524.region001	GCF_2684	MAG_281	Bean paste	Bacillaceae	RiPP
MAG_281_653.region001	GCF_2685	MAG_281	Bean paste	Bacillaceae	NRPS
MAG_282_106.region001	GCF_2686	MAG_282	Bean paste	Bacillaceae	PKS
MAG_282_134.region001	GCF_2689	MAG_282	Bean paste	Bacillaceae	PKS
MAG_282_190.region001	GCF_2060	MAG_282	Bean paste	Bacillaceae	PKS
MAG_282_279.region001	GCF_2778	MAG_282	Bean paste	Bacillaceae	NRPS
MAG_282_30.region001	GCF_2460	MAG_282	Bean paste	Bacillaceae	NRPS
MAG_282_317.region001	GCF_2926	MAG_282	Bean paste	Bacillaceae	NRPS
MAG_282_365.region001	GCF_2927	MAG_282	Bean paste	Bacillaceae	NRPS
MAG_282_374.region001	GCF_2714	MAG_282	Bean paste	Bacillaceae	NRPS
MAG_282_394.region001	GCF_2468	MAG_282	Bean paste	Bacillaceae	PKS
MAG_282_452.region001	GCF_2070	MAG_282	Bean paste	Bacillaceae	Betalactone
MAG_282_611.region001	GCF_2728	MAG_282	Bean paste	Bacillaceae	PKS
MAG_283_123.region001	GCF_2935	MAG_283	Bean paste	Bacillaceae	Siderophore
MAG_283_210.region001	GCF_2070	MAG_283	Bean paste	Bacillaceae	Betalactone
MAG_283_256.region001	GCF_2013	MAG_283	Bean paste	Bacillaceae	RiPP
MAG_283_297.region001	GCF_2445	MAG_283	Bean paste	Bacillaceae	NRPS
MAG_283_326.region001	GCF_2744	MAG_283	Bean paste	Bacillaceae	NRPS
MAG_283_356.region001	GCF_2746	MAG_283	Bean paste	Bacillaceae	PKS
MAG_285_11.region001	GCF_3741	MAG_285	Bean paste	Others	RiPP
MAG_285_128.region001	GCF_3744	MAG_285	Bean paste	Others	Terpene
MAG_285_18.region001	GCF_3745	MAG_285	Bean paste	Others	Terpene
MAG_285_36.region001	GCF_3739	MAG_285	Bean paste	Others	Ectoine
MAG_285_61.region001	GCF_2768	MAG_285	Bean paste	Others	PKS
MAG_286_111.region001	GCF_2771	MAG_286	Bean paste	Bacillaceae	NRPS
MAG_286_131.region001	GCF_3600	MAG_286	Bean paste	Bacillaceae	NRPS
MAG_286_133.region001	GCF_2746	MAG_286	Bean paste	Bacillaceae	PKS
MAG_286_151.region001	GCF_2776	MAG_286	Bean paste	Bacillaceae	NRPS
MAG_286_16.region001	GCF_2777	MAG_286	Bean paste	Bacillaceae	NRPS
MAG_286_179.region001	GCF_2778	MAG_286	Bean paste	Bacillaceae	NRPS
MAG_286_193.region001	GCF_2934	MAG_286	Bean paste	Bacillaceae	NRPS
MAG_286_199.region001	GCF_3602	MAG_286	Bean paste	Bacillaceae	Others
MAG_286_234.region001	GCF_2923	MAG_286	Bean paste	Bacillaceae	NRPS
MAG_286_243.region001	GCF_2783	MAG_286	Bean paste	Bacillaceae	NRPS
MAG_286_287.region001	GCF_3604	MAG_286	Bean paste	Bacillaceae	RiPP
MAG_286_293.region001	GCF_2785	MAG_286	Bean paste	Bacillaceae	NRPS
MAG_286_303.region001	GCF_2935	MAG_286	Bean paste	Bacillaceae	Siderophore
MAG_286_322.region001	GCF_3606	MAG_286	Bean paste	Bacillaceae	Terpene
MAG_286_326.region001	GCF_2778	MAG_286	Bean paste	Bacillaceae	NRPS
MAG_286_360.region001	GCF_2070	MAG_286	Bean paste	Bacillaceae	Betalactone
MAG_286_363.region001	GCF_2682	MAG_286	Bean paste	Bacillaceae	NRPS
MAG_286_37.region001	GCF_2746	MAG_286	Bean paste	Bacillaceae	PKS
MAG_286_371.region001	GCF_3607	MAG_286	Bean paste	Bacillaceae	NRPS
MAG_286_389.region001	GCF_2935	MAG_286	Bean paste	Bacillaceae	Siderophore
MAG_286_90.region001	GCF_3609	MAG_286	Bean paste	Bacillaceae	RiPP
MAG_286_99.region001	GCF_3847	MAG_286	Bean paste	Bacillaceae	Terpene
MAG_287_100.region001	GCF_2460	MAG_287	Bean paste	Bacillaceae	NRPS
MAG_287_128.region001	GCF_2441	MAG_287	Bean paste	Bacillaceae	RiPP
MAG_287_279.region001	GCF_2814	MAG_287	Bean paste	Bacillaceae	PKS
MAG_287_285.region001	GCF_2464	MAG_287	Bean paste	Bacillaceae	PKS
MAG_287_41.region001	GCF_2826	MAG_287	Bean paste	Bacillaceae	PKS
MAG_287_89.region001	GCF_2829	MAG_287	Bean paste	Bacillaceae	NRPS
MAG_288_16.region001	GCF_2832	MAG_288	Bean paste	Others	PKS
MAG_288_170.region001	GCF_2833	MAG_288	Bean paste	Others	RiPP
MAG_289_171.region001	GCF_4247	MAG_289	Bean paste	Others	RiPP
MAG_289_182.region001	GCF_4246	MAG_289	Bean paste	Others	PKS
MAG_290_20.region001	GCF_2785	MAG_290	Bean paste	Bacillaceae	NRPS
MAG_290_24.region001	GCF_2842	MAG_290	Bean paste	Bacillaceae	Others
MAG_290_38.region001	GCF_3847	MAG_290	Bean paste	Bacillaceae	Terpene
MAG_292_107.region001	GCF_2940	MAG_292	Nunu	Moraxellaceae	Arylpolyene
MAG_292_242.region001	GCF_2942	MAG_292	Nunu	Moraxellaceae	Siderophore
MAG_295_455.region001	GCF_2862	MAG_295	Nunu	Enterobacteriaceae	RiPP
MAG_296_114.region001	GCF_2940	MAG_296	Nunu	Moraxellaceae	Arylpolyene
MAG_296_132.region001	GCF_2940	MAG_296	Nunu	Moraxellaceae	Arylpolyene
MAG_296_163.region001	GCF_4235	MAG_296	Nunu	Moraxellaceae	NRPS
MAG_297_13.region001	GCF_2298	MAG_297	Nunu	Enterobacteriaceae	RiPP
MAG_297_5.region001	GCF_2295	MAG_297	Nunu	Enterobacteriaceae	Others
MAG_297_53.region001	GCF_3932	MAG_297	Nunu	Enterobacteriaceae	NRPS
MAG_298_12.region001	GCF_2873	MAG_298	Nunu	Streptococcaceae	RiPP
MAG_298_2.region001	GCF_2875	MAG_298	Nunu	Streptococcaceae	Betalactone
MAG_298_21.region001	GCF_2876	MAG_298	Nunu	Streptococcaceae	RiPP
MAG_299_214.region001	GCF_2878	MAG_299	Nunu	Lactobacillaceae	RiPP
MAG_299_377.region001	GCF_2879	MAG_299	Nunu	Lactobacillaceae	PKS
MAG_299_4.region001	GCF_2621	MAG_299	Nunu	Lactobacillaceae	Terpene
MAG_3_494.region001	GCF_3468	MAG_3	Bean paste	Micrococcaceae	Siderophore
MAG_30_159.region001	GCF_2681	MAG_30	Chinese liquor	Bacillaceae	Others
MAG_30_198.region001	GCF_3607	MAG_30	Chinese liquor	Bacillaceae	NRPS
MAG_30_329.region001	GCF_2685	MAG_30	Chinese liquor	Bacillaceae	NRPS
MAG_30_369.region001	GCF_2777	MAG_30	Chinese liquor	Bacillaceae	NRPS
MAG_30_497.region001	GCF_2921	MAG_30	Chinese liquor	Bacillaceae	RiPP
MAG_30_53.region001	GCF_2674	MAG_30	Chinese liquor	Bacillaceae	NRPS
MAG_30_538.region001	GCF_2923	MAG_30	Chinese liquor	Bacillaceae	Others
[truncated: 335 more rows]
