# Supplementary material for: Metagenomics reveals the habitat specificity of biosynthetic potential of secondary metabolites in global food fermentations
Source: Microbiome. 2023 May 20;11:115. doi: 10.1186/s40168-023-01536-8 (PMC10199516; doi:10.1186/s40168-023-01536-8)
Supplement: Supplementary file 6 — Additional file 5: Supplementary Data 5. The members of a healthy human gut microbiome in the 40 shared species between food fermentations and human gut. [file 40168_2023_1536_MOESM5_ESM.xlsx]

## Sheet: Data 5
Healthy human gut microbiome members [1-3]	Unascertainable members
Lactococcus raffinolactis_A	Bacillus_A cereus
Latilactobacillus sakei	Bacillus_E coagulans_A
Bacillus subtilis	Bacillus paralicheniformis
Lacticaseibacillus paracasei	Bacillus velezensis
Latilactobacillus curvatus	Cutibacterium acnes
Lactiplantibacillus plantarum	Enterobacter himalayensis
Enterococcus_B faecium	Enterococcus_G italicus
Enterococcus_B faecium_B	Hafnia paralvei
Enterococcus_D casseliflavus	Kosakonia cowanii
Enterococcus_D gallinarum	Leclercia adecarboxylata
Lactobacillus acidophilus	Pantoea agglomerans
Lactobacillus delbrueckii	Pediococcus pentosaceus
Lactococcus lactis	Proteus cibarius
Lactococcus lactis_E	Serratia liquefaciens
Leuconostoc citreum
Leuconostoc mesenteroides
Staphylococcus nepalensis
Staphylococcus xylosus
Staphylococcus_A lentus
Streptococcus thermophilus
Weissella confuse
Bacillus licheniformis
Bacillus sonorensis
Acinetobacter baumannii
Klebsiella pneumoniae
Streptococcus infantarius
Reference 1. Pasolli E, De Filippis F, Mauriello IE, Cumbo F, Walsh AM, Leech J, Cotter PD, Segata N, Ercolini D. Large-scale genome-wide analysis links lactic acid bacteria from food with the gut microbiome. Nat Commun. 2020;11(1):2610. 2. Forster SC, Kumar N, Anonye BO, Almeida A, Viciani E, Stares MD, Dunn M, Mkandawire TT, Zhu A, Shao Y et al. A human gut bacterial genome and culture collecti…
