# Supplementary material for: Metagenomics reveals the habitat specificity of biosynthetic potential of secondary metabolites in global food fermentations
Source: Microbiome. 2023 May 20;11:115. doi: 10.1186/s40168-023-01536-8 (PMC10199516; doi:10.1186/s40168-023-01536-8)
Supplement: Supplementary file 7 — Additional file 6: Supplementary Data 6. Seventy-three known biosynthetic gene clusters (BGCs) and predicted biological activities of their products. [file 40168_2023_1536_MOESM6_ESM.xlsx]

## Sheet: Data 6
BGC id	GCF id	Food fermentation	BGC type	MIBIG	Metabolite family	Probability of antibacterial activity (%)	Probability of antifungal activity (%)	Probability of antitumor activity (%)
MAG_139_32.region002	GCF_3664	Bean paste	RiPP	BGC0000525	lichenicidin	98	0.808288	10.6654
MAG_512_280.region001	GCF_3664	Chinese liquor	RiPP	BGC0000525	lichenicidin	98	0.840633	11.9987
MAG_282_170.region001	GCF_2694	Bean paste	RiPP	BGC0000616	amylocyclicin	98	0.78583	0.744115
MAG_21_177.region001	GCF_511	Coffee	RiPP	BGC0000535	nisin	96	3.01361	0.287282
MAG_230_156.region001	GCF_511	Coffee	RiPP	BGC0000535	nisin	96	3.01361	0.287282
MAG_62_107.region001	GCF_3977	Bean paste	RiPP	BGC0000502	cerecidin	96	0.815582	12.6903
MAG_287_204.region001	GCF_2694	Bean paste	RiPP	BGC0000616	amylocyclicin	96	0.632607	3.74412
MAG_62_200.region001	GCF_573	Bean paste	RiPP	BGC0000600	thurincin	94	2.94746	2.65765
MAG_139_28.region001	GCF_486	Bean paste	RiPP	BGC0000506	entianin	94	0.719191	4.46526
MAG_210_235.region001	GCF_2694	Chilli paste	RiPP	BGC0000616	amylocyclicin	94	0.66857	3.63736
MAG_287_298.region001	GCF_2839	Bean paste	Others	BGC0000888	bacilysin	92	48.3703	5.37067
MAG_132_415.region001	GCF_462	Chinese liquor	RiPP	BGC0000484	glycocin	91.0211	0.798565	1.44281
MAG_290_23.region001	GCF_575	Bean paste	RiPP	BGC0000602	subtilosin	88.9121	0.700266	5.56323
MAG_286_41.region001	GCF_575	Bean paste	RiPP	BGC0000602	subtilosin	88.2202	0.654993	1.59213
MAG_210_53.region001	GCF_2839	Chilli paste	Others	BGC0000888	bacilysin	88	18.4295	4.57538
MAG_255_93.region001	GCF_575	Cocoa	RiPP	BGC0000602	subtilosin	86.0198	0.814089	2.61899
MAG_592_91.region001	GCF_575	Bean paste	RiPP	BGC0000602	subtilosin	86.0198	0.814089	2.61899
MAG_255_292.region001	GCF_2839	Cocoa	Others	BGC0000888	bacilysin	84.1481	44.4373	3.42142
MAG_545_157.region001	GCF_462	Chinese liquor	RiPP	BGC0000484	glycocin	82.6211	0.78637	0.349491
MAG_139_23.region001	GCF_574	Bean paste	RiPP	BGC0000601	sporulation killing factor	82.2118	4.6842	3.63204
MAG_62_0.region001	GCF_599	Bean paste	Others	BGC0000626	thuricin	80	46.0684	23
MAG_290_15.region001	GCF_2839	Bean paste	Others	BGC0000888	bacilysin	72	42.2495	14.0619
MAG_255_417.region001	GCF_574	Cocoa	RiPP	BGC0000601	sporulation killing factor	71.0263	0.51649	2.46718
MAG_370_0.region002	GCF_2559	Yoghurt	RiPP	BGC0001209	streptide	65.4312	24.8699	14.3037
MAG_20_25.region001	GCF_1784	Cheese	PKS	BGC0000239	landomycin	64	12.2565	48.1333
MAG_208_61.region001	GCF_635	Chinese liquor	Terpene	BGC0000663	hopene	62	28.3238	25.4349
MAG_208_15.region001	GCF_1828	Chinese liquor	Others	BGC0001948	C3-aryl pyrroloindolines, naseseazine C	61.6279	0.733548	5.26702
MAG_169_32.region001	GCF_2559	Cheese	RiPP	BGC0001209	streptide	60.3643	29.1021	3.47575
MAG_139_119.region001	GCF_362	Bean paste	NRPS	BGC0000381	lichenysin	60	6.41354	10.4805
MAG_584_129.region001	GCF_362	Koumiss	NRPS	BGC0000381	lichenysin	60	6.41354	8.49159
MAG_286_103.region001	GCF_2687	Bean paste	Betalactone	BGC0000407	plipastatin	58.8	38.3148	8.32641
MAG_286_143.region001	GCF_2779	Bean paste	NRPS	BGC0000309	bacillibactin	54	20.2097	20.0411
MAG_490_54.region001	GCF_2779	Soy sauce	NRPS	BGC0000309	bacillibactin	54	18.2097	18.0411
MAG_154_119.region001	GCF_2559	Yoghurt	RiPP	BGC0001209	streptide	53.591	0.971153	2.47575
MAG_244_19.region001	GCF_2559	Cheese	RiPP	BGC0001209	streptide	53.591	0.939903	4.42372
MAG_84_9.region001	GCF_2559	Cheese	RiPP	BGC0001209	streptide	53.591	0.886923	4.42372
MAG_86_47.region001	GCF_2559	Cheese	RiPP	BGC0001209	streptide	53.591	0.939903	4.42372
MAG_92_35.region001	GCF_2559	Yoghurt	RiPP	BGC0001209	streptide	53.591	0.939903	4.42372
MAG_208_505.region001	GCF_2391	Chinese liquor	NRPS	BGC0001442	actinonin	52	6.60526	11.5317
MAG_124_92.region001	GCF_2869	Cheese	NRPS	BGC0001055	yersiniabactin1	48	14.363	10.2042
MAG_282_112.region001	GCF_2687	Bean paste	Others	BGC0000407	plipastatin	46.8	42.3624	13.2198
MAG_210_152.region001	GCF_1040	Chilli paste	PKS	BGC0001089	bacillaene	46.3747	4.8418	40.2127
MAG_624_159.region001	GCF_1114	Cheese	RiPP	BGC0001171	listeriolysin	45.9414	0.762576	19.3282
MAG_287_244.region001	GCF_1294	Bean paste	PKS	BGC0000181	macrolactin	40	16.3734	42.0433
MAG_210_69.region001	GCF_2687	Chilli paste	Betalactone	BGC0000407	plipastatin	39.0222	35.5729	10.2482
MAG_287_366.region001	GCF_2687	Bean paste	Others	BGC0000407	plipastatin	38.8	42.3688	13.2029
MAG_286_181.region001	GCF_2779	Bean paste	NRPS	BGC0000309	bacillibactin	38	6.43457	0.113937
MAG_287_337.region001	GCF_2821	Bean paste	PKS	BGC0000176	difficidin	36.2069	6.4866	33.0297
MAG_653_79.region001	GCF_2140	Cheese	Siderophore	BGC0000943	staphylobactin	34.4941	0.80615	0.483923
MAG_592_30.region001	GCF_2687	Bean paste	Others	BGC0000407	plipastatin	32.8	48.2925	14.2911
MAG_512_142.region001	GCF_2779	Chinese liquor	NRPS	BGC0000309	bacillibactin	32	8.32804	19.067
MAG_50_11.region001	GCF_2140	Cheese	Siderophore	BGC0000943	staphylobactin	30.6151	0.80615	0.464192
MAG_139_83.region001	GCF_2687	Bean paste	Betalactone	BGC0000407	plipastatin	30.4465	28.5296	3.33528
MAG_19_21.region001	GCF_2869	Nunu	Others	BGC0001055	yersiniabactin1	30	24.1636	19.0549
MAG_155_7.region001	GCF_2140	Cheese	Siderophore	BGC0000943	staphylobactin	28.4941	0.770005	0.483923
MAG_139_75.region001	GCF_2779	Bean paste	NRPS	BGC0000309	bacillibactin	28	10.3662	19.067
MAG_618_199.region001	GCF_1403	Cheese	Siderophore	BGC0001498	aerobactin	27.1776	14.8063	1.36455
MAG_297_39.region001	GCF_2869	Nunu	Others	BGC0001055	yersiniabactin1	26	12.2441	15.0576
MAG_579_385.region001	GCF_3810	Chilli paste	Terpene	BGC0000640	carotenoid1	26	12.5851	6.15006
MAG_183_317.region001	GCF_1887	Bean paste	Arylpolyene	BGC0000836	APE Ec	24.4569	14.4914	8.19074
MAG_232_131.region001	GCF_2687	Bean paste	Betalactone	BGC0000407	plipastatin	23.6222	37.5729	10.217
MAG_295_27.region001	GCF_2860	Nunu	PKS	BGC0000467	yersiniabactin2	22	2.94296	24.1391
MAG_208_426.region001	GCF_1384	Chinese liquor	Siderophore	BGC0001478	desferrioxamine E	20.9809	2.88138	2.4681
MAG_290_34.region001	GCF_2779	Bean paste	NRPS	BGC0000309	bacillibactin	18	16.2585	22.0496
MAG_619_57.region001	GCF_2981	Cheese	Terpene	BGC0000636	carotenoid2	17.0435	4.70627	7.34126
MAG_628_67.region001	GCF_2981	Cheese	Terpene	BGC0000636	carotenoid2	17.0435	6.63565	11.3176
MAG_282_552.region001	GCF_2779	Bean paste	NRPS	BGC0000309	bacillibactin	10.1166	6.59614	0.158645
MAG_320_12.region002	GCF_2981	Cheese	Terpene	BGC0000636	carotenoid2	8.9005	4.68672	6.2032
MAG_20_158.region001	GCF_2343	Cheese	Ectoine	BGC0000853	ectoine	8.2069	2.9799	0.313498
MAG_208_100.region001	GCF_2343	Chinese liquor	Ectoine	BGC0000853	ectoine	8.2069	2.92161	0.287524
MAG_287_29.region001	GCF_2779	Bean paste	NRPS	BGC0000309	bacillibactin	8	8.41851	4.09885
MAG_255_288.region001	GCF_2779	Cocoa	NRPS	BGC0000309	bacillibactin	6	6.41851	2.12909
MAG_62_265.region001	GCF_899	Bean paste	Siderophore	BGC0000942	petrobactin	4.22222	0.754297	0.336265
